# Supplementary material for: Comorbidities associated with a clinically-recognized delirium diagnosis in the hospital using real world data
Source: Commun Med (Lond). 2025 Jul 22;5:304. doi: 10.1038/s43856-025-00986-5 (PMC12284072; doi:10.1038/s43856-025-00986-5)
Supplement: Supplementary file 3 — Supplementary Data 1 [file 43856_2025_986_MOESM3_ESM.xlsx]

## Sheet: Sheet1
		UCSF								UC-Wide
		Overall		Delirium		Control		SMD	P-value	Overall		Delirium		Control		SMD	P-value
	n	14984		7492		7492				38834		19417		19417
	EHR data source, n (%)
	UC Location #3									4236	10.908	2203	11.3457	2033	10.4702	0.0039	0.0059
	UC Location #2									13338	34.3462	6738	34.7016	6600	33.9908	0.0149	0.14
	UC Location #1									4468	11.5054	2246	11.5672	2222	11.4436	0.0276	0.71
	UC Location #4									16792	43.2405	8230	42.3855	8562	44.0954	-0.0346	0.0007
	Sex: Female n (%)	7245	48.3516	3637	48.5451	3608	48.158	0.0077	0.64	16909	43.5417	8458	43.5598	8451	43.5237	0.0007	0.95
	Estimated age at admission, mean (SD)	63.9	18.6	63.6	19	64.2	18.1	-0.0337	0.048	69.5	15.4	68.9	16	70	14.8	-0.0741	0.0001
	Race, n (%)
	Asian	1903	12.7002	949	12.6668	954	12.7336	-0.002	0.92	3287	8.46423	1632	8.40501	1655	8.52346	-0.0043	0.69
	Black / African American	1325	8.84277	661	8.82274	664	8.86279	-0.0014	0.95	2942	7.57584	1452	7.47798	1490	7.67369	-0.0074	0.48
	Multiracial									1270	3.27033	623	3.20853	647	3.33213	-0.007	0.51
	Native American / Alaska Native	85	0.567272	39	0.520555	46	0.613988	-0.013	0.51	113	0.290982	57	0.293557	56	0.288407	0.001	1
	Native Hawaiian / Pacific Islander	442	2.94981	226	3.01655	216	2.88308	0.0078	0.66	93	0.239481	48	0.247206	45	0.231756	0.0031	0.84
	Other	1987	13.2608	1006	13.4277	981	13.094	0.0098	0.56	6422	16.5371	3262	16.7997	3160	16.2744	0.0141	0.17
	Unknown / Declined	317	2.11559	166	2.2157	151	2.01548	0.0136	0.43	1262	3.24973	646	3.32698	616	3.17248	0.0086	0.41
	White / Caucasian	8925	59.5635	4445	59.33	4480	59.7971	-0.0095	0.57	23445	60.3724	11697	60.241	11748	60.5037	-0.0054	0.6
	Death during admission: Yes, n (%)	924	6.16658	511	6.82061	413	5.51255	0.0519	0.001	3758	9.67709	1867	9.61529	1891	9.73889	-0.0042	0.69
	ICU stay, n (%)
	Yes	1141	7.61479	596	7.95515	545	7.27443	0.0252	0.12	11752	30.2621	5807	29.9068	5945	30.6175	-0.0155	0.13
	No	12394	82.7149	6165	82.2878	6229	83.142	-0.0224	0.17	26236	67.5594	13161	67.7808	13075	67.3379	0.0095	0.36
	Unknown	1449	9.67032	731	9.75707	718	9.58356	0.0058	0.74	846	2.1785	449	2.31241	397	2.0446	0.0178	0.08
	Admission stay length in days, mean (SD)	15.2	56.3	17.4	25.7	13	75.3	0.1698	0.0001	17.5	28.7	19.1	25.2	16	31.8	0.1209	0.0001
	Length of time in EHR in years, mean (SD)	9.3	11.5	9.3	11.1	9.4	11.9	-0.0112	0.02	3.8	3.2	3.7	3.2	3.9	3.3	-0.0713	0.0001
	Number of inpatient visits prior to admission, mean (SD)	6.1	14.6	6.1	16.1	6.1	12.8	-0.0037	0.0001	1.8	3.8	1.8	3.5	1.8	4	0.0071	0.0001
	Total number of co-morbidities prior to admission, mean (SD)	45.2	64.6	45.6	65.5	44.8	63.8	0.0125	0.01	50.7	65.3	50	63.8	51.4	66.7	-0.0208	0.0001
