# Supplementary material for: Comorbidities associated with a clinically-recognized delirium diagnosis in the hospital using real world data
Source: Commun Med (Lond). 2025 Jul 22;5:304. doi: 10.1038/s43856-025-00986-5 (PMC12284072; doi:10.1038/s43856-025-00986-5)
Supplement: Supplementary file 4 — Supplementary Data 2 [file 43856_2025_986_MOESM4_ESM.xlsx]

## Sheet: Sheet1
Supplementary Data 2 (Related to Fig. 2): Differential comorbidities between delirium and control patients in UCSF data
Diagnosis	p-value	Odds Ratio (Control vs delirium)
Altered mental status	1.24995e-46	0.448751
Normal pregnancy	1.07199e-29	12.7712
Seizure	3.88611e-26	0.460261
Effect of exposure to external cause	3.51226e-25	0.510265
Pain of knee region	4.4375e-25	2.16936
Pregnant	1.62614e-24	5.88228
Disorder of brain	4.5749e-24	0.554363
Primigravida	8.673e-24	12.4346
Pain of right knee joint	1.40384e-22	2.69606
Preoperative state	2.052e-19	1.42611
Pain of left knee region	9.27946e-19	2.51717
High risk pregnancy	1.08463e-17	7.25984
Hyperpigmentation of skin	4.08895e-17	2.89768
Gastroesophageal reflux disease without esophagitis	1.99869e-16	1.65277
Normal pregnancy in primigravida	9.2687e-16	10.7829
Epilepsy	1.04548e-15	0.432815
Second trimester pregnancy	1.49627e-15	9.68681
Idiopathic osteoarthritis	1.72714e-15	2.12314
First trimester pregnancy	1.80947e-15	13.7009
Congenital quadriplegia	2.11808e-15	0
Third trimester pregnancy	3.24013e-15	8.14971
Senile hyperkeratosis	6.02125e-15	2.07706
Osteoarthritis of knee	8.90247e-15	1.91406
Dehydration	1.7903e-14	0.595612
Developmental delay	2.17437e-14	0.210325
Arthritis	6.47456e-14	1.60139
Osteoarthritis of right knee joint	1.20729e-13	3.32066
Bilateral osteoarthritis of knees	1.31956e-13	3.89042
Lentiginosis	2.06518e-13	2.25965
Mental disorder	3.3176e-13	0.521799
Polyp of colon	6.46042e-13	2.10206
Atherosclerosis of coronary artery without angina pectoris	7.28372e-13	1.57061
Melanocytic nevus of trunk	7.32562e-13	2.48045
Lung field abnormal	7.44187e-13	0.655426
Clostridioides difficile infection	8.79033e-13	0.360661
Postoperative nausea and vomiting	1.02326e-12	2.70303
Nausea and vomiting	1.59593e-12	0.653808
Hepatic encephalopathy	1.90882e-12	0.320234
Advanced maternal age gravida	2.90138e-12	16.8326
Single live birth	3.96622e-12	5.36158
Prediabetes	6.50772e-12	2.12598
Finding related to pregnancy	7.17023e-12	3.86858
Disorder of pregnancy	7.32605e-12	8.63567
Epileptic seizure	1.19601e-11	0.337113
Complication occurring during pregnancy	1.37752e-11	5.95158
Psychotic disorder	1.43323e-11	0.460343
Alcoholic cirrhosis	1.56856e-11	0.341752
Hypo-osmolality and or hyponatremia	1.74814e-11	0.697399
Osteoarthritis of left knee joint	2.22333e-11	3.32814
Acute renal failure syndrome	4.05106e-11	0.733939
Blood glucose abnormal	4.63348e-11	2.98863
Allergic condition	5.06267e-11	1.65312
Delay in physiological development	5.2623e-11	0.180798
Failure to thrive	6.45402e-11	0.204851
Cirrhosis of liver	7.2792e-11	0.535495
Gestation period, 36 weeks	7.43408e-11	38.5488
Osteoarthritis of hip	9.71415e-11	2.26731
Acute respiratory failure	9.97715e-11	0.516127
Elevated blood pressure	1.02239e-10	3.31596
Foot pain	1.08289e-10	1.96973
Gestation period, 37 weeks	1.12253e-10	20.7651
Impaired cognition	1.92415e-10	0.562314
Dementia	2.31752e-10	0.591687
Disorder of magnesium metabolism	3.1229e-10	0.5398
Pain in right hip joint	3.31132e-10	2.26922
Elderly primigravida	4.29782e-10	7.63606
Graft complications	4.55799e-10	0.376121
Bilateral cataracts	5.71455e-10	1.89369
Primary gonarthrosis, bilateral	5.95885e-10	3.75431
Pain in right lower limb	6.45065e-10	1.7032
Pain in left foot	6.94304e-10	2.38174
Hemorrhoids	7.24417e-10	1.67146
Portal hypertension	7.51599e-10	0.480371
Persistent pain following procedure	8.31402e-10	1.69078
Falls	8.93973e-10	0.661404
Cerebral palsy	1.0989e-09	0.178716
Generalized convulsive epilepsy	1.2079e-09	0.255468
Systemic inflammatory response syndrome	1.26097e-09	0.356705
Melanocytic nevus	1.39921e-09	2.9068
Streptococcal infectious disease	1.41082e-09	0.456397
Gestation period, 38 weeks	1.48925e-09	18.7759
Disorder of ureter	1.63537e-09	0.622952
Delayed growth and development	1.68315e-09	0.108475
Paresthesia	1.93092e-09	2.28189
Arthritis of knee	1.94724e-09	2.38853
Gestation period, 32 weeks	2.09081e-09	33.5798
Refractory epilepsy	2.29088e-09	0.218135
Idiopathic kyphoscoliosis	2.4323e-09	0.512026
Hypokalemia	2.54017e-09	0.709911
Gastrointestinal hemorrhage	2.76393e-09	0.651091
Small head	2.81957e-09	0
Shoulder pain	2.99387e-09	1.62406
Delivery normal	3.52346e-09	6.04813
Pain in left lower limb	3.54299e-09	1.66616
Gestation period, 39 weeks	3.71924e-09	Inf
Gestation period, 33 weeks	4.06612e-09	32.587
Candidiasis of mouth	4.92753e-09	0.499596
Seborrheic keratosis	5.24131e-09	1.59327
Partial epilepsy with impairment of consciousness	5.9142e-09	0.385071
Acute lymphoid leukemia in remission	6.27028e-09	0.216627
Anemia	6.6465e-09	0.792499
Disorder of cardiovascular prostheses and implants	7.84196e-09	0.463852
Disturbance of consciousness	9.4822e-09	0.593537
Gestation period, 35 weeks	1.02217e-08	17.2857
Gestation period, 20 weeks	1.04521e-08	12.5176
Infection AND/OR inflammatory reaction due to internal prosthetic device, implant AND/OR graft	1.17973e-08	0.551148
Respiratory insufficiency	1.46117e-08	0.366743
Scar conditions and fibrosis of skin	1.72944e-08	2.20544
Pain in right foot	1.88156e-08	2.16569
Inflammatory disease of mucous membrane	2.09876e-08	0.320659
Restlessness and agitation	2.26745e-08	0.440826
Diverticulosis of large intestine without diverticulitis	2.5927e-08	2.15205
Labor and delivery complicated by fetal heart rate anomaly	2.9765e-08	Inf
Disorientated	3.03979e-08	0.580951
Complication associated with vascular implant	3.18914e-08	0.280231
Edema	3.89517e-08	0.737544
Depressive disorder	5.03829e-08	0.770636
Nonspecific abdominal pain	5.18648e-08	0.563534
Hip pain	5.19983e-08	1.47499
Fetal condition affecting obstetrical care of mother	5.24436e-08	5.49384
Delusional disorder	5.66168e-08	0.338979
Pulmonary congestion and hypostasis	6.15191e-08	0.468965
Gestation period, 34 weeks	6.92611e-08	15.797
Pancytopenia	7.22274e-08	0.567568
Ankle pain	7.40845e-08	2.338
Complication associated with vascular device	8.03644e-08	0.31218
Hypervolemia	9.60482e-08	0.701765
Anxiety state	1.00816e-07	0.686393
Uterine size for dates discrepancy	1.19085e-07	Inf
Fever	1.22231e-07	0.74245
Gestation period, 12 weeks	1.30638e-07	15.301
Kidney disease	1.73966e-07	0.686232
Malnutrition (calorie)	1.87609e-07	0.442991
Cerebral edema	2.01314e-07	0.526451
Acute lymphoid leukemia	2.16244e-07	0.393125
Gestation period, 8 weeks	2.38194e-07	Inf
Bipolar I disorder	2.42041e-07	0.311347
Epidermoid cyst	2.75381e-07	3.36581
Obstructive hydrocephalus	2.78802e-07	0.425389
Disorder of thyroid gland	2.88835e-07	1.65496
Dementia with behavioral disturbance	3.3286e-07	0.424357
Lumbar radiculopathy	3.50475e-07	1.69649
Grand mal status	3.51685e-07	0.135793
Arthritis of joint of right shoulder region	3.6152e-07	5.92766
Unplanned pregnancy	3.6152e-07	5.92766
Finding of frequency of urination	3.98e-07	1.88854
Benign neoplasm of skin	4.04221e-07	1.72725
Arthritis of right knee	4.28123e-07	3.31644
General symptom	4.29597e-07	0.56337
Organic mental disorder	4.36254e-07	0.471143
Hallucinations	4.51854e-07	0.444873
Osteoarthritis of right hip joint	4.72757e-07	3.09999
Chronic hepatitis C	5.55919e-07	0.598249
Non-rheumatic aortic sclerosis	5.68433e-07	2.00232
Multiple benign melanocytic nevi	5.8342e-07	2.4332
Arthritis of hip	5.95312e-07	3.20561
Type 1 diabetes mellitus	6.08495e-07	0.534325
Ascites	6.36895e-07	0.688167
Constipation	6.42856e-07	0.788796
Post-ictal state	6.55009e-07	0.0407902
Transient blindness	6.55009e-07	0.0407902
Coronary atherosclerosis	6.78514e-07	0.763554
Abnormal body temperature	7.18224e-07	0.618433
Nontraumatic rotator cuff tear	7.23947e-07	2.76723
Increased blood leukocyte number	8.29014e-07	0.572643
Fracture of proximal end of femur	8.30542e-07	0.26626
Impaired glucose tolerance	8.35158e-07	2.29515
Dyspnea on exertion	8.58941e-07	1.66217
Paroxysmal atrial fibrillation	8.72134e-07	1.47596
Viral upper respiratory tract infection	9.15445e-07	3.15795
Normal labor	9.52944e-07	Inf
Cerebrovascular accident	9.69328e-07	0.687367
Inflamed seborrheic keratosis	9.94403e-07	1.83232
Aphasia	1.00443e-06	0.559382
Complication occurring during labor and delivery	1.08263e-06	8.14274
Melanocytic nevus of face	1.08263e-06	8.14274
Prenatal state of fetus	1.08263e-06	8.14274
Elbow joint pain	1.11557e-06	2.53352
Arthritis of left knee	1.16483e-06	3.95416
Hypocalcemia	1.196e-06	0.594818
Acute pulmonary insufficiency following thoracic surgery	1.21051e-06	4.11828
Irregular periods	1.27201e-06	2.8911
Pain in finger	1.27201e-06	2.8911
Secondary thrombocytopenia	1.27336e-06	0.565609
Vitreous degeneration	1.28957e-06	1.74202
Blood urea abnormal	1.32896e-06	0.271236
Drug-induced delirium	1.32896e-06	0.271236
Cortical blindness	1.32918e-06	0.0752744
Polyneuropathy due to diabetes mellitus	1.34772e-06	0.482197
Electrocardiogram abnormal	1.36528e-06	1.24108
Vomiting	1.40808e-06	0.662758
Abnormal findings on diagnostic imaging of lung	1.41097e-06	1.27395
Schizophrenia	1.59936e-06	0.439853
Adult failure to thrive syndrome	1.65899e-06	0.609431
Non-rheumatic heart valve disorder	1.68531e-06	2.12485
Renal failure syndrome	1.80005e-06	0.58551
Primary malignant neoplasm of prostate	1.82029e-06	1.79027
Hypovolemia	1.82564e-06	0.732732
Acute hypoxemic respiratory failure	1.89884e-06	1.5366
Dental caries	1.91572e-06	0.43901
Discoloration of skin	1.9287e-06	1.69768
Maternal AND/OR fetal condition affecting labor AND/OR delivery	1.93867e-06	7.89472
Acute subendocardial infarction	1.95335e-06	0.553481
Amnesia	1.97395e-06	0.678812
Urinary tract infectious disease	2.02016e-06	0.799945
Chronic kidney disease	2.10486e-06	0.787509
Infection due to Escherichia coli	2.20611e-06	0.641698
Pneumothorax due to and following procedure	2.38859e-06	3.46037
Nuclear sclerosis	2.53668e-06	1.9113
Diabetic - poor control	2.65397e-06	0.486211
Encephalitis	2.70301e-06	0.200558
Gestation period, 31 weeks	2.97769e-06	22.6766
Peripheral vascular disease	3.02257e-06	0.697691
Pediatric failure to thrive	3.06212e-06	0.289307
Nausea	3.25467e-06	0.758214
Spotting per vagina in pregnancy	3.81236e-06	Inf
Hyperkalemia	3.99883e-06	0.74714
Patient immunocompromised	4.1308e-06	0.544346
Radiologic finding	4.45435e-06	0.668512
Incoordination	4.92374e-06	0.531711
Complication of procedure	5.05134e-06	0.712245
Complication of pregnancy, childbirth and/or puerperium	5.36537e-06	4.04079
Elderly primigravida with antenatal problem	5.71765e-06	21.6874
Cervical radiculopathy	5.95433e-06	1.82811
Pneumonitis due to inhaled substance	6.57918e-06	0.652546
Hemiplegia as late effect of cerebrovascular disease	6.60063e-06	0.402163
Plantar fascial fibromatosis	6.6907e-06	2.26528
Senile angioma	6.78821e-06	2.30384
Decompensated cirrhosis of liver	6.81148e-06	0.260645
First myocardial infarction	6.82291e-06	0.468158
Bilateral myopia of eyes	6.96355e-06	1.9551
Malignant tumor of prostate	7.89263e-06	1.40278
Bone marrow transplant present	8.38028e-06	0.376308
Vaginal delivery	8.94841e-06	5.07591
Pain in wrist	9.36896e-06	2.09958
Disorder of nasal sinus	9.63956e-06	1.76055
Lumbar spondylolisthesis	1.01565e-05	1.84608
Chronic ankle pain	1.04814e-05	11.8345
Presbyopia	1.07088e-05	1.40138
Bacterial infection due to Pseudomonas	1.07676e-05	0.503112
Bacterial infection due to Klebsiella pneumoniae	1.09115e-05	0.491175
Paralytic ileus	1.09115e-05	0.491175
Abnormal findings on antenatal screening of mother	1.09597e-05	20.6985
Gestation period, 29 weeks	1.09597e-05	20.6985
Deficiency anemias	1.10056e-05	0.449816
Postmenopausal state	1.1982e-05	1.56398
Neoplasm of uncertain behavior of skin	1.20176e-05	1.42576
Plantar fasciitis	1.26044e-05	2.75197
Benign hypertensive renal disease with renal failure	1.27144e-05	0.653373
Non-neoplastic nevus	1.28318e-05	1.96763
Suspected fetal abnormality affecting management of mother	1.28972e-05	6.11641
End-stage renal disease	1.37383e-05	0.67934
Congestive heart failure	1.37442e-05	0.799702
Upper respiratory infection	1.39853e-05	1.76902
Benign neoplasm of skin of trunk	1.47852e-05	1.60502
Bleeding from female genital tract during pregnancy	1.52515e-05	Inf
Threatened miscarriage	1.52515e-05	Inf
Calculus of bile duct without obstruction	1.56763e-05	3.29358
Deficiency of macronutrients	1.59411e-05	0.680695
Calcaneal spur	1.60263e-05	2.26019
Sequela of chronic liver disease	1.63852e-05	0.34267
Status epilepticus	1.75862e-05	0.272859
Malaise and fatigue	1.78737e-05	0.784107
Osteopenia	1.80782e-05	1.51834
Cirrhosis - non-alcoholic	1.9466e-05	0.511956
Nuclear cataract	2.13624e-05	1.46941
Complication of renal dialysis	2.15606e-05	0.223628
Aortic stenosis, non-rheumatic	2.17323e-05	2.74132
Hypoglycemia	2.19244e-05	0.596736
Pathological fracture of vertebra	2.26483e-05	0.52942
Uncomplicated senile dementia	2.28821e-05	0.446505
Hemangioma of skin and subcutaneous tissue	2.29699e-05	1.93448
Communicating hydrocephalus	2.47936e-05	0.325697
Tear of meniscus of knee	2.52859e-05	4.79236
Diplegia	2.64991e-05	0
Hepatic coma due to chronic hepatitis B	2.64991e-05	0
Postprocedural respiratory disorders	2.7108e-05	1.8044
Bilateral eye astigmatism	2.71143e-05	1.82361
Diabetes mellitus	2.72468e-05	0.827634
Benign neoplasm of ascending colon	2.74789e-05	2.34998
Stenosis of intervertebral foramina	2.76192e-05	2.66511
Coag./bleeding tests abnormal	2.77315e-05	0.677333
Gangrenous disorder	2.78896e-05	0.423604
Injury of right rotator cuff	3.00535e-05	3.41795
Staphylococcal infectious disease	3.14456e-05	0.604305
Seizure disorder	3.26916e-05	0.476862
Disorder of posterior pituitary	3.29714e-05	0.412357
Supraventricular tachycardia	3.32921e-05	1.42849
Bilateral pseudophakia	3.52642e-05	1.79122
Benign neoplasm of transverse colon	3.75031e-05	2.72974
Greater trochanteric pain syndrome	3.78905e-05	2.43715
Postpartum finding	3.85178e-05	5.71996
Residual hemorrhoidal skin tags	3.89228e-05	2.26995
Generalized aches and pains	3.91163e-05	0.678736
Bacteremia	4.16322e-05	0.703342
Astigmatism	4.1762e-05	1.61764
Uterine leiomyoma	4.2268e-05	1.8277
Chronic glomerulonephritis	4.33805e-05	0.38423
Disorder of joint of ankle and/or foot	4.58129e-05	2.09291
Rupture of rotator cuff of shoulder	4.58773e-05	2.23324
Disorder due to type 1 diabetes mellitus	4.8918e-05	0.275911
Anoxic encephalopathy	4.95023e-05	0.318773
Chronic cor pulmonale	5.30251e-05	0.621748
Disorder due to infection	5.31074e-05	0.664424
Measurement finding outside reference range	5.59918e-05	0.623584
Toxic encephalopathy	5.59918e-05	0.623584
Vaginal discharge	5.69448e-05	3.58888
Dependence on continuous positive airway pressure ventilation	5.87671e-05	1.98101
Gestation period, 40 weeks	6.10129e-05	Inf
Varicella	6.2504e-05	2.49105
Atherosclerosis of arteries of the extremities	6.32524e-05	0.712415
Hereditary peripheral neuropathy	6.41028e-05	0.663855
Lumbago with sciatica	6.41938e-05	1.75496
Platelet count below reference range	6.47337e-05	0.687842
Increased glucose level	6.51809e-05	3.17388
Bleeding	6.56092e-05	0.685396
Hand joint pain	6.57177e-05	1.79041
Iron deficiency anemia	6.62435e-05	0.764072
Cerebral hemorrhage	6.69088e-05	0.527411
Diarrhea	6.84289e-05	0.809779
Breast lump	6.91644e-05	1.46993
Anemia of chronic disease	7.29247e-05	0.706953
Alzheimer's disease	7.34523e-05	0.628797
Missed miscarriage	7.62573e-05	17.7337
Primary malignant neoplasm of upper inner quadrant of female breast	7.62573e-05	17.7337
Open angle with borderline intraocular pressure	7.71703e-05	2.9627
Complication associated with device	7.74637e-05	0.6091
Ascites due to alcoholic cirrhosis	7.81057e-05	0.400302
Severe aortic valve stenosis	7.82161e-05	2.30727
Sinusitis	8.38612e-05	1.89442
Dementia associated with another disease	8.45648e-05	0.637601
Wrist joint pain	8.53012e-05	1.77635
Intellectual disability	8.53038e-05	0.27182
Postpartum state	8.79156e-05	7.55607
Female stress incontinence	8.93387e-05	1.73246
Benign neoplasm of cecum	9.00791e-05	3.49858
Disorder of the peripheral nervous system	9.10418e-05	0.71081
Mechanical complication of vascular device	9.2648e-05	0.397384
Patient post percutaneous transluminal coronary angioplasty	9.31839e-05	0.64093
Degenerative joint disease of hand	9.36549e-05	1.78433
Disorder of knee	9.52099e-05	2.1028
Undernutrition	9.59286e-05	0.430775
Posterior rhinorrhea	9.6527e-05	2.02374
Prolapsed lumbar intervertebral disc	9.6527e-05	2.02374
Uncomplicated asthma	9.7593e-05	1.45078
Graft versus host disease	0.000104563	0.380037
Pseudophakia of right eye	0.000105911	3.8363
Clinical finding	0.000106044	0.765823
Abnormal cytology findings	0.00010685	2.47049
Spastic cerebral palsy	0.000108126	0
Dysthymia	0.00010966	0.667881
Adenomatous polyp of colon	0.000112977	5.32375
Serum lipids high	0.000115488	0.819524
Tight chest	0.000116731	4.76581
Alcohol abuse	0.000117642	0.679976
Stricture of artery	0.000118517	0.600831
Hyponatremia	0.000118694	0.700578
Arthritis of shoulder region joint	0.000120506	1.89065
Abnormality of organs AND/OR soft tissues of pelvis affecting pregnancy	0.000122032	Inf
Cervicovaginal cytology specimen unsatisfactory	0.000122032	Inf
Cesarean delivery - delivered	0.000122032	Inf
Early stage of pregnancy	0.000122032	Inf
Gestation less than 9 weeks	0.000122032	Inf
Infarction - precerebral	0.000122032	Inf
Blood pressure finding	0.000123214	2.04979
Stoma finding	0.000123689	0.290862
Benign neoplastic disease	0.000124174	2.14737
Subacute ischemic heart disease	0.000132471	0.35365
Hypercholesterolemia	0.000137068	1.27337
Paroxysmal ventricular tachycardia	0.000142834	0.666355
Peptic ulcer	0.000144733	0.618451
Chronic gastritis	0.000146634	1.97942
Scar	0.000149121	2.5146
Cellulitis and abscess of lower limb	0.000152798	0.625194
Idiopathic peripheral neuropathy	0.000152913	0.691459
Chronic renal failure	0.00015399	0.347699
Viral hepatitis C	0.00015458	0.676005
Hemiplegia	0.000154642	0.549364
Arthralgia of the ankle and/or foot	0.000155208	1.38601
Pain of left wrist	0.000156219	3.55128
Antepartum hemorrhage	0.000156425	7.22639
Lumbosacral radiculopathy	0.000161037	1.84408
Chronic hypoxemic respiratory failure	0.000165146	0.475523
Osteoarthritis of left hip joint	0.000165697	2.65083
Complex partial seizure with impairment of consciousness	0.000167636	0.236354
Acute sinusitis	0.000170633	1.64987
Loss of appetite	0.000171191	0.717015
Erectile dysfunction	0.00017302	1.57796
Pain due to internal prosthetic device	0.000174863	3.11268
Disorder of transplanted bone marrow	0.000178397	0.341186
Inflammatory dermatosis	0.000181478	1.42786
Pulmonary embolism with pulmonary infarction	0.000182075	0.581358
Pain in elbow	0.000182675	2.44822
Acute vaginitis	0.000192046	5.12574
Neutropenia	0.000192761	0.710191
Chronic pain of right upper limb	0.000193924	2.68794
Amputated toe	0.000195118	0.298993
Esophageal varices associated with another disorder	0.000195118	0.298993
Reticulosarcoma	0.000198973	0.361397
Anesthesia of skin	0.000207253	1.6642
Radicular pain	0.000207285	2.56766
Tubular adenoma of colon	0.000207285	2.56766
Posterior vitreous detachment	0.000210366	1.85404
Menopause present	0.000212712	2.16223
Bilateral hearing loss	0.000217162	1.60742
Delayed milestone	0.000218388	0
Disorder of rotator cuff	0.00022311	2.31809
Primary malignant neoplasm of brain	0.000224889	0.505664
Hepatic failure	0.000226312	0.616484
Secondary malignant neoplasm of lung	0.000232113	0.649811
Late effect of medical and surgical care complication	0.000235221	0.669384
Retinal edema	0.000235941	0.603351
Complication of transplanted liver	0.000236391	0.326129
Encephalitis, myelitis and encephalomyelitis	0.00023939	0.275354
Placenta previa without hemorrhage - not delivered	0.000244076	Inf
Enthesopathy of knee	0.000244182	1.91725
Chorea	0.000244622	0.0653507
Midline cystocele	0.000246802	3.45207
COVID-19	0.000251197	1.52958
Localized, primary osteoarthritis of the ankle and/or foot	0.000254414	1.97847
Pressure ulcer	0.000259663	0.565746
Skin finding	0.000260957	2.21478
Shoulder joint pain	0.00026182	1.23922
Pituitary adenoma	0.000263845	2.77619
Primary malignant neoplasm of upper outer quadrant of female breast	0.000263845	2.77619
Abnormal results of cardiovascular function studies	0.00027107	1.76403
Chest pain on exertion	0.000274558	15.7589
Mental disorders during pregnancy, childbirth and the puerperium	0.00027701	6.89681
Papule of skin	0.00027701	6.89681
Sepsis due to urinary tract infection	0.00028705	0.47472
Acute pulmonary insufficiency following nonthoracic surgery	0.000291051	2.02855
Abnormal cervical Papanicolaou smear	0.000304749	2.17389
Pain in both feet	0.000304749	2.17389
Dribbling of urine	0.000310556	5.66611
Bilateral posterior vitreous detachment	0.000316235	2.27973
Parkinson's disease	0.000319465	0.676956
Malignant lymphoma of extranodal AND/OR solid organ site	0.000321987	0.547482
Arthropathy of cervical spine facet joint	0.000323812	4.43568
Bipolar disorder	0.000326055	0.600574
Swelling	0.000327133	0.506728
Nephrotic syndrome	0.000328271	0.402588
Strain of neck muscle	0.000336157	2.67095
Abnormal patient reaction	0.000348946	0.363989
Sebaceous cyst of skin	0.000349941	1.50884
Abnormal findings on diagnostic imaging of skull and head	0.000357875	0.691858
Malignant neoplasm of cerebellum	0.000359455	0.115328
Severe sepsis	0.000363186	0.574542
Myocardial infarction due to demand ischemia	0.00037007	2.0318
Tinnitus	0.000373344	1.57538
Bilateral age-related nuclear cataracts	0.000377007	2.36157
Splenomegaly	0.000378579	0.595496
Alcohol dependence	0.000386974	0.63876
Cervical nerve root pain	0.000387722	3.35288
Menopausal symptom	0.000401949	1.48292
Abnormal glucose tolerance in mother complicating pregnancy, childbirth AND/OR puerperium	0.00040228	8.86449
Impaired glucose tolerance in pregnancy	0.00040228	8.86449
Piriformis syndrome	0.00040228	8.86449
Chronic kidney disease stage 3B	0.000407642	2.09977
Lymphoid leukemia	0.000408516	0.357946
Aortic valve disorder	0.000408831	0.715132
Female infertility	0.000409022	2.95986
Hydrocephalus	0.000417891	0.528294
Vaginitis	0.000430445	3.50575
Aortic incompetence, non-rheumatic	0.000430485	1.87541
Anemia in neoplastic disease	0.000433645	0.638679
Ischemic heart disease	0.000434041	0.576223
Kyphoscoliosis deformity of spine	0.000435024	0.465985
Inflammation associated with vascular device	0.000441052	0
Adrenal cortical hypofunction	0.000444921	0.570471
Mother delivered	0.000448783	2.37875
Tear film insufficiency	0.000455041	1.38853
Arthropathy of lumbar facet joint	0.000457827	1.93183
Phlebitis of deep veins of lower extremity	0.000463948	0.395379
Nephritis	0.000464476	0.55021
Sepsis due to Candida	0.00046648	0.0700273
Localized, primary osteoarthritis of the hand	0.000468695	1.77463
Lump in right breast	0.000471579	3.69691
Acquired trigger finger	0.000475586	1.82655
Disease type AND/OR category unknown	0.000477198	0.186661
Mixed developmental disorder	0.000477198	0.186661
Generalized non-convulsive epilepsy	0.000477301	0.316691
Inflammatory disease of the central nervous system	0.000477301	0.316691
Sepsis due to Streptococcus group D	0.000477301	0.316691
Congenital anomaly of brain	0.000477815	0.235119
Fistula of intestine	0.000479274	0.424284
Anemia in mother complicating childbirth	0.000488172	Inf
Disorder of placenta	0.000488172	Inf
Fetal size does not accord with dates	0.000488172	Inf
Hemorrhagic complication of pregnancy	0.000488172	Inf
Vulval pain	0.000488172	Inf
Closed fracture thoracic vertebra	0.00049275	0.51917
Hematoma	0.000497191	0.61923
Compression of vein	0.000500132	0.473727
Gestation period, 26 weeks	0.000518635	14.772
Heterozygous thalassemia	0.000518635	14.772
Pregnancy test positive	0.000518635	14.772
Disorder of breast	0.000532801	2.03438
Intolerant of cold	0.000533228	5.41887
Prolapse of female genital organs	0.000534012	2.39761
Acquired deformity of spine	0.000557914	0.594887
Dependence on supplemental oxygen	0.000577478	0.702722
Nonproliferative retinopathy due to diabetes mellitus	0.000580457	0.636107
Postprocedural state finding	0.000593563	0.809348
Cardiac complication	0.000602169	0.473344
Hypertensive heart failure	0.000605336	1.37419
Malignant neoplasm of soft tissue	0.000608408	0.293749
Skin lesion	0.000620822	1.49645
Degenerative lumbar spinal stenosis	0.000635129	2.41837
Disorder of lung	0.000639081	0.808618
Asymmetrical sensorineural hearing loss	0.000652445	1.58362
Disorder of kidney and/or ureter	0.000667499	0.814635
Nasal congestion	0.000669945	1.69474
Flatulence, eructation and gas pain	0.000671919	0.711683
Pain in thumb	0.00067896	3.39563
Late effects of cerebrovascular disease	0.000692594	0.63335
Mild persistent asthma	0.000716512	2.95892
Benign neoplasm of soft tissues of upper limb	0.000728339	8.37068
Miscarriage	0.000728339	8.37068
Muscle and tendon injury	0.000728339	8.37068
Poor fetal growth affecting management	0.000728339	8.37068
Altered sensation of skin	0.000734802	1.51417
Neurogenic bladder	0.000740519	0.581633
Acute pain	0.000746051	1.42712
Subconjunctival hemorrhage	0.00075231	3.57309
Easy bruising	0.000755485	1.63706
Fatigue	0.000768995	1.23316
Palpitations	0.000778833	1.20579
Glaucoma suspect	0.000783632	1.38203
Glioblastoma multiforme	0.000790392	0.244957
Sepsis due to Staphylococcus aureus	0.000790392	0.244957
Primary malignant neoplasm of rectosigmoid junction	0.000801399	2.748
Sexually transmitted infectious disease	0.000801399	2.748
Respiratory distress	0.000806361	0.40024
Esophageal varices	0.000806838	0.537177
Drug abuse in remission	0.000808575	0.442818
Chest discomfort	0.000819327	1.97593
Chronic allergic conjunctivitis	0.000819327	1.97593
Milia	0.000820821	3.80133
Suicidal thoughts	0.00082185	0.579691
Angina co-occurrent and due to coronary arteriosclerosis	0.000846479	1.72721
Mechanical complication due to urethral indwelling catheter	0.000846533	0.315866
Disorder of soft tissue	0.000847167	1.29098
Fetal heart finding	0.000855082	6.23796
Strain of muscle and/or tendon of lower leg	0.000855082	6.23796
Primary malignant neoplasm of female breast	0.000860607	1.60162
Joint pain	0.000883084	1.20222
Developmental coordination disorder	0.000886378	0.0754226
Global developmental delay	0.000890665	0
Liver transplant rejection	0.000890665	0
Degenerative joint disease of pelvis	0.000897332	1.83024
Hematochezia	0.000898525	0.747801
Hypertensive disorder	0.000908621	1.1324
Overlapping malignant neoplasm of female breast	0.000910078	5.17172
Pain of left hip joint	0.00091173	4.53209
Tear of medial meniscus of knee	0.00092077	1.94849
Disorder of cervical spine	0.000936279	1.73547
Conduct disorder	0.000960706	0.303932
Primary malignant neoplasm of colon	0.000975206	1.88274
Fetal AND/OR placental disorder affecting management of mother	0.0009763	13.7855
Gestation period, 16 weeks	0.0009763	13.7855
Gestation period, 27 weeks	0.0009763	13.7855
Primary malignant neoplasm of transverse colon	0.0009763	13.7855
Secondary uterine inertia	0.0009763	13.7855
Adenoma of large intestine	0.000976381	Inf
Complete miscarriage	0.000976381	Inf
Ectopic pregnancy	0.000976381	Inf
Pregnancy-induced hypertension	0.000976381	Inf
Strain of rotator cuff of shoulder	0.00098416	1.97562
Neoplasm of brain	0.00100018	0.655813
Malignant epithelial neoplasm	0.00101467	2.63056
Hemorrhagic disorder due to circulating anticoagulants	0.00102554	0.624551
Disorder of ear	0.00105086	2.1718
Multiple actinic keratoses	0.00105936	1.62713
Knee joint effusion	0.00106007	1.47529
High hemoglobin A1c level	0.00106441	2.49556
Pain in toe	0.00107411	1.86194
Postural kyphosis	0.00107664	0.632844
Benign neoplasm of sigmoid colon	0.00107774	2.23169
Neurocognitive disorder	0.00107876	0.290217
Oral ulcerative mucositis due to antineoplastic therapy	0.00110076	0.462274
Localized enlarged lymph nodes	0.0011044	1.52032
Pressure ulcer of lower back	0.00111831	0.509845
Abnormal involuntary movement	0.00112328	0.704008
Proliferative retinopathy due to diabetes mellitus	0.00114025	0.451407
Orthostatic hypotension	0.00116233	0.741006
Gastrostomy present	0.00117138	0.53993
Hypoxemic respiratory failure	0.00117589	1.44364
Cerebral degeneration	0.00118101	0.425369
Refractory localization-related epilepsy	0.00118101	0.425369
Cataract	0.00118778	1.21244
Asthenia	0.00119351	0.824435
Invasive candidiasis	0.0011936	0.130747
Pneumocystosis pneumonia	0.0011936	0.130747
Atherosclerosis of autologous vein bypass graft of limb	0.00119463	0.274356
Primary central nervous system lymphoma	0.00119463	0.274356
Contusion of head and/or neck	0.00121027	0.577392
Acidosis	0.00122163	0.807707
Fracture of neck of femur	0.00124808	0.516519
Complication due to diabetes mellitus	0.00126006	0.749444
Mechanical complication of internal joint prosthesis	0.00126115	2.17968
Hyperosmolality and or hypernatremia	0.0012703	0.716387
Tubular adenoma	0.00127432	1.87459
Arthropathy of joint of hand	0.00129128	1.82311
Noninflammatory disorder of the female genital organs	0.00129163	2.24304
Carcinoma in situ of skin of lower limb	0.00131184	7.87703
Gestational diabetes mellitus	0.00131184	7.87703
Postpartum hemorrhage	0.00131184	7.87703
Thrombosed external hemorrhoids	0.0013179	3.65994
Scoliosis deformity of spine	0.00132146	0.742955
Secondary malignant neoplasm of brain and spinal cord	0.00134227	0.575042
Cerebral infarction due to thrombosis of cerebral arteries	0.00135094	0.654335
Acute bronchiolitis due to respiratory syncytial virus	0.00135574	0.17302
Neoplasm of uncertain behavior of brain and spinal cord	0.00135575	0.386392
Acute-on-chronic respiratory failure	0.00137301	0.449978
Acute and subacute liver necrosis	0.00137574	0.233368
Enterocutaneous fistula	0.00137574	0.233368
Sequela of intracranial injury	0.00137574	0.233368
Benign neoplasm of skin of upper limb	0.00137831	1.89552
Diverticulosis of small intestine	0.00140134	2.73087
Non-scarring alopecia	0.00140134	2.73087
Idiopathic pulmonary arterial hypertension	0.00140384	0.585785
Delusions	0.00140457	0.206378
Disorder of the urea cycle metabolism	0.00140457	0.206378
Malignant tumor of nasopharynx	0.00140457	0.206378
Polyneuropathy associated with another disorder	0.00140457	0.206378
Simple febrile seizure	0.00140457	0.206378
Mechanical complication of nervous system device, implant AND/OR graft	0.00140465	0.43715
Mild intermittent asthma	0.00140983	1.80496
Shoulder stiff	0.00143011	3.94088
Open-angle glaucoma of left eye	0.00146366	2.13197
Chronic rhinitis	0.00148392	1.5272
Ulcer of foot	0.00148433	0.60416
Basal cell carcinoma of ear	0.00148909	5.90869
Cystocele	0.00148909	5.90869
Dupuytren's contracture	0.00148909	5.90869
Gestation period, 21 weeks	0.00148909	5.90869
Gestation period, 30 weeks	0.00148909	5.90869
Normal birth	0.00148909	5.90869
Acute graft-versus-host disease	0.00149038	0.356072
Noninflammatory disorder of the vagina	0.00149349	1.57872
Acute low back pain	0.00151028	1.75968
Seasonal allergic rhinitis	0.00151359	2.00758
Anemia of pregnancy	0.00154322	4.92464
Arthritis of left hip	0.00154322	4.92464
Numbness of upper limb	0.00154322	4.92464
Pain in finger of left hand	0.00154322	4.92464
Nonulcer dyspepsia	0.00154816	2.2555
Displacements - bone	0.00154936	1.81932
Impaired fasting glycemia	0.001572	1.43498
Stenosis of lumbar vertebral foramen	0.00157546	1.57136
Cellulitis and abscess of trunk	0.00161638	0.593832
Benign hypertensive heart disease	0.00165375	0.448423
Follicular cysts of skin and subcutaneous tissue	0.00165689	3.17613
Malabsorption syndrome	0.00167427	0.40158
Disorder of peritoneal dialysis catheter	0.00167747	0.0817161
Hemoglobin SS disease without crisis	0.00167747	0.0817161
Disease due to Gram-negative bacteria	0.00167881	0.561774
Old myocardial infarction	0.00170453	0.791092
Lymphocytosis	0.00171078	0.301433
Elevated level of transaminase and lactic acid dehydrogenase	0.00172172	0.710779
Disorder of nasal cavity	0.00173079	1.37827
Leukemia	0.00174872	0.50462
Myoclonus	0.00175577	0.48013
Dependence on respiratory device	0.00176591	0.606519
Convulsions in the newborn	0.00179847	0
Bilateral wrist pain	0.00183064	12.7994
Closed dislocation of thoracic and lumbar spine	0.00183064	12.7994
Gestation period, 11 weeks	0.00183064	12.7994
Peroneal tendinitis	0.00183064	12.7994
RhD negative	0.00183064	12.7994
Thrombosed hemorrhoids	0.00183064	12.7994
Neutropenic disorder	0.00184842	0.601553
Meibomian gland finding	0.00187705	3.32557
Tingling of skin	0.00187705	3.32557
Psychophysical visual disturbance	0.00190322	0.374396
Melanocytic nevus of upper limb	0.00191246	2.86788
Impaction of intestine	0.00191916	0.285775
Carotid artery obstruction	0.00193682	1.3846
Disorder of uterine cervix	0.00195283	Inf
First degree perineal laceration	0.00195283	Inf
Fundal height high for dates	0.00195283	Inf
Lipoma of skin and subcutaneous tissue of limb	0.00195283	Inf
Miscarriage without complication	0.00195283	Inf
Nontraumatic complete rupture of rotator cuff of right shoulder	0.00195283	Inf
Pain of left calf	0.00195283	Inf
Second degree perineal laceration	0.00195283	Inf
Hematemesis	0.0019719	0.605298
Acute pyelonephritis without medullary necrosis	0.00203612	0.416009
Tricuspid valve disorder, non-rheumatic	0.00206241	0.600116
Degeneration of lumbar intervertebral disc	0.00206889	1.34646
Thromboembolism of vein	0.00209126	0.707878
Syncope and collapse	0.00210082	0.812967
Acquired absence of organ	0.0021034	1.28049
Speech problem	0.00211013	0.50523
Conductive hearing loss	0.00211522	2.14502
Intervertebral disc prolapse	0.00211522	2.14502
Skin tag	0.00211522	2.14502
Finding of urinary tract proper	0.00211803	0.267317
Congenital deformity of spine	0.0021565	0.140109
Chronic pain of left upper limb	0.00218345	2.208
Meibomian gland dysfunction	0.00218345	2.208
Non-toxic uninodular goiter	0.00219747	1.41132
Lump in left breast	0.00221987	2.95703
Mood disorder	0.00222582	0.531885
Late effect of radiation	0.00224767	0.367258
Chronic hepatic failure	0.00226329	0.497596
Urinary complication	0.00226329	0.497596
Drug-induced neutropenia	0.00230761	0.581536
Open-angle glaucoma of right eye	0.00232102	2.04964
Malignant neoplasm of central nervous system	0.00234603	0.32656
Acne	0.00234791	1.67705
Cerebral infarction due to thrombosis of middle cerebral artery	0.00234922	7.38353
Disorder of nervous system due to type 1 diabetes mellitus	0.00236536	0.183865
Headache	0.00238321	0.851016
Congenital anomaly of nervous system	0.00238456	0.21788
Psychological finding	0.00238456	0.21788
Disturbance in speech	0.0023959	0.592667
Legal blindness USA	0.00244261	0.429732
Primary malignant neoplasm of thyroid gland	0.00245697	2.71104
Abdominal distension, gaseous	0.00247734	1.39941
Primary cardiomyopathy	0.00248093	0.698903
Persistent alcohol abuse	0.00254739	0.505877
Menopausal syndrome	0.0025616	3.06608
Psychophysiologic insomnia	0.0025616	3.06608
Amyotrophic lateral sclerosis	0.00257601	5.57952
Sprain of medial collateral ligament of knee	0.00257601	5.57952
Bilateral cramp of muscle of lower limbs	0.00259851	4.67764
Prolapsed cervical intervertebral disc	0.00259851	4.67764
Benign mammary dysplasia	0.0025999	2.5354
Inflammatory polyarthropathy	0.00262331	2.21939
Retinal disorder	0.00263131	0.571163
Impaired glucose tolerance test	0.00264146	1.77383
Dystrophia unguium	0.00266469	2.40374
Bilateral hyperopia of eyes	0.00267889	1.80695
Degenerative joint disease of thumb	0.00267969	1.78257
Osteomyelitis	0.00268274	0.650365
Intermittent claudication due to atherosclerosis of artery of limb	0.002686	0.723003
Coronary artery graft present	0.00279975	1.45052
Chronic respiratory failure	0.00280963	0.456731
Antineoplastic poisoning	0.0028521	0.513877
Alopecia	0.00285524	1.64204
Cardiovascular stress test abnormal	0.00288521	2.77781
Drusen stage macular degeneration	0.00288521	2.77781
Congenital anomaly of cerebrovascular system	0.00289468	0.442822
Radiculopathy due to cervical spondylosis	0.00293342	3.2025
Compression fracture of vertebral column	0.00295224	0.539912
Pain in left arm	0.00298576	1.65913
Postoperative infection	0.0030577	0.695289
Mechanical complication of gastrostomy	0.0030597	0.298253
Rhinitis	0.00306174	2.16067
Leukopenia	0.0030665	0.645083
Solitary cyst of breast	0.00308525	2.57833
Ulnar neuropathy	0.00308525	2.57833
Retinal vascular occlusion	0.00310507	0.349887
Tumor of respiratory system	0.00311289	0.639199
Aplastic anemia	0.00315059	0.653098
Cryptogenic cirrhosis	0.00316014	0.0892131
Meningitis	0.00317762	0.521611
Vascular dementia without behavioral disturbance	0.00317762	0.521611
Benign neoplasm of skin of shoulder	0.00317857	2.01136
Hypercalcemia	0.00320993	0.702475
Spondylolisthesis	0.0032112	1.43465
Ataxia	0.00321637	0.556632
Abnormal findings on diagnostic imaging of breast	0.00322717	1.62061
Disorder related to transplantation	0.00325688	0.468076
Hemorrhage into subarachnoid space of neuraxis	0.00327315	0.603739
Simple partial seizure	0.00330404	0.498411
Atrophic vaginitis	0.00331935	1.43085
Mild cognitive disorder	0.00332199	0.613086
Chronic kidney disease stage 5	0.00332347	0.736494
Chronic graft-versus-host disease	0.00336568	0.379166
Finding of respiration	0.00341143	0.835603
Tobacco dependence syndrome	0.0034155	0.705594
Anterior uveitis	0.00341733	11.8136
Complications associated with artificial fertilization	0.00341733	11.8136
Human papillomavirus deoxyribonucleic acid test positive, high risk on cervical specimen	0.00341733	11.8136
Episodic mood disorder	0.00344385	0.514836
Acute myeloid leukemia, disease	0.00349737	0.665128
Chronic low back pain	0.00351042	1.37162
Dysphonia	0.00352606	1.49004
Clostridium difficile diarrhea	0.00353292	0.423423
Epilepsy, not refractory	0.00353292	0.423423
Full thickness rotator cuff tear	0.00354067	2.1073
Cellulitis of foot excluding toe	0.00355424	0.541574
Osteoarthritis	0.00356751	1.16069
Acute non-ST segment elevation myocardial infarction	0.00359801	1.55992
Hypermetropia	0.00362501	1.39936
Blindness - both eyes	0.00362532	0.339178
Diaper rash	0.00362532	0.339178
Chronic respiratory disease in perinatal period	0.00363126	0
Fungemia	0.00363126	0
Intraoperative hemorrhage	0.00363126	0
Sleep disorder	0.00364024	1.4898
Lumbar spondylosis	0.00364791	1.37938
Acne vulgaris	0.00371757	3.61128
Hypertrophic scar	0.00371757	3.61128
Iliotibial band friction syndrome	0.00371757	3.61128
Primary malignant neoplasm of parietal lobe	0.00376495	0.258021
Sexually active	0.00379178	1.45218
Intestinal obstruction co-occurrent and due to decreased peristalsis	0.00382179	1.57032
Infection due to Mycobacterium tuberculosis	0.00383133	2.01256
Lower urinary tract symptoms	0.00383284	1.51431
Neurogenic claudication	0.00383284	1.51431
Chronic total occlusion of coronary artery	0.00383491	2.34173
Speech dysfunction	0.00383534	0.522823
Large prostate	0.00384668	1.77212
Intracranial hemorrhage following injury with loss of consciousness	0.00387062	0.150912
Localized edema	0.00388213	1.2398
Gestation period, 17 weeks	0.00390578	Inf
Low risk pregnancy	0.00390578	Inf
Melanoma in situ of lower limb	0.00390578	Inf
Middle cerebral artery syndrome	0.00390578	Inf
Pregnancy test equivocal	0.00390578	Inf
Right-sided piriformis syndrome	0.00390578	Inf
Stress fracture of foot	0.00390578	Inf
Traumatic rupture of rotator cuff	0.00390578	Inf
Umbilical cord complication	0.00390578	Inf
Metatarsal bone fracture	0.00393098	2.95609
Shock	0.00396257	1.4744
Hyperglycemia	0.00399127	1.27561
Cerebral ischemia	0.00405539	0.742037
Pruritus of vagina	0.00407579	3.939
Blood vessel finding	0.00409616	0.196155
Persistent atrial fibrillation	0.0041154	1.47348
Disease of the digestive system complicating pregnancy, childbirth and/or the puerperium	0.00417995	6.89019
Disease of the respiratory system complicating pregnancy, childbirth and/or the puerperium	0.00417995	6.89019
Hepatitis B antibody present	0.00417995	6.89019
Post-term pregnancy	0.00417995	6.89019
Amnestic mild cognitive disorder	0.00418611	0.397923
Neck pain	0.00419658	1.18931
Urine screening abnormal	0.00419765	0.564565
Hypothermia	0.00421038	0.438062
Bunion	0.004225	1.78758
Pulmonary edema	0.00425127	0.530538
Disorder affecting transplanted structure	0.00425797	0.593906
Breast signs and symptoms	0.00426785	2.11337
Malignant adenomatous neoplasm	0.00426785	2.11337
Drug resistance to antibacterial agent	0.00426909	0.489347
Malignant melanoma	0.00429019	1.59421
Dyspareunia	0.00432128	2.68778
Normocytic anemia	0.00432933	1.9731
Senile asthenia	0.00432933	1.9731
Malignant lymphoma	0.00433866	0.65883
Complication due to ulcerative colitis	0.00434211	4.43072
Disorder of skin of lower limb	0.00442384	5.25046
Gestation period, 19 weeks	0.00442384	5.25046
Inflammation of skin and/or subcutaneous tissue	0.00442384	5.25046
Second degree perineal tear during delivery - delivered	0.00442384	5.25046
Acquired absence of genital organ	0.00443145	0.631441
Raised prostate specific antigen	0.00445318	1.34844
Non-healing surgical wound	0.00452975	0.478556
Hyperlipidemia	0.00453318	1.11551
Acute deep vein thrombosis of lower limb	0.00454166	0.710976
Chronic kidney disease stage 5 due to hypertension	0.00454362	0.647975
Atypical squamous cells of undetermined significance on cervical Papanicolaou smear	0.00454914	3.07879
Vascular disorder of intestine	0.00454914	3.07879
Carpal tunnel syndrome of right wrist	0.00459768	2.366
Peripheral venous insufficiency	0.00461849	0.748078
Myopia	0.00465467	1.29323
Infection by methicillin sensitive Staphylococcus aureus	0.004688	0.717212
Abscess of foot, except toe	0.00469009	0.550126
Regular astigmatism	0.00471087	1.65291
Congenital hydrocephalus	0.00471775	0.362905
Duodenal ulcer with hemorrhage	0.00471775	0.362905
Drug resistance	0.00474973	0.591729
Infection due to resistant bacteria	0.00483423	0.499332
Closed fracture of cervical spine	0.00483859	0.311866
Bilateral tinnitus	0.00489815	2.06213
Open wound of forehead	0.00495546	0.451935
Nuclear senile cataract	0.00496986	1.20122
Long QT syndrome	0.00498072	0.622771
Dermatitis due to drug AND/OR medicine taken internally	0.00499267	0.653834
Acute and subacute bacterial endocarditis	0.0050288	0.516952
Post traumatic osteoarthritis	0.00509479	2.75901
Nuclear sclerotic cataract	0.0051474	2.12007
Cytomegalovirus infection	0.00520571	0.607931
Degenerative disorder of eye	0.00522212	1.97278
Infective pneumonia	0.00526267	0.795933
Acute pharyngitis	0.00526556	1.349
Disorder of musculoskeletal system	0.00527155	1.43711
Rectal polyp	0.00539816	2.54592
Essential hypertension	0.00550858	0.904639
Estrogen receptor positive tumor	0.00552677	1.76061
Abnormal findings diagnostic imaging heart+coronary circulat	0.00569826	1.70565
Chronic cough	0.00569826	1.70565
Hand pain	0.00577482	1.47203
Localized osteoarthrosis uncertain if primary OR secondary	0.00581657	1.42456
Arthropathy of knee joint	0.00590253	1.43595
Pharyngitis	0.00591269	2.06607
Vaginal bleeding	0.00591269	2.06607
Accretion on teeth	0.00592213	0.0981337
Bipolar I disorder, most recent episode manic	0.00592213	0.0981337
Late effect of open wound of head, neck and trunk	0.00592213	0.0981337
Relapsing fever	0.00592213	0.0981337
Medial epicondylitis	0.00592239	3.44656
Papillary thyroid carcinoma	0.00592239	3.44656
Strain of subscapularis muscle	0.00592239	3.44656
Carotid artery stenosis	0.00596201	0.749487
Basal cell carcinoma of truncal skin	0.00598516	2.84615
Cerebral infarction due to embolism of middle cerebral artery	0.00598516	2.84615
Labyrinthitis	0.00598516	2.84615
Multi vessel coronary artery disease	0.00598516	2.84615
Neoplasm of pituitary gland	0.00598516	2.84615
Sepsis	0.00606971	0.841078
Thrombotic stroke	0.00608183	0.518125
Chronic kidney disease due to hypertension	0.00608336	1.23519
Sprain of shoulder rotator cuff	0.00614607	1.49574
Actinic keratosis	0.00625648	1.25773
Benign neoplasm of left breast	0.00634668	10.8211
Bilateral drusen of maculae	0.00634668	10.8211
Deliveries by cesarean	0.00634668	10.8211
Gestation period, 18 weeks	0.00634668	10.8211
Gestation period, 22 weeks	0.00634668	10.8211
Maternal obesity complicating pregnancy, childbirth and the puerperium, antepartum	0.00634668	10.8211
Cataract due to diabetes mellitus type 2	0.00642297	2.59777
Disorder of immune function	0.00642934	0.648048
Cervicitis and endocervicitis	0.00645069	2.20348
Hearing loss of right ear	0.00645069	2.20348
Pain in pelvis	0.00645722	1.52496
Pain at rest due to peripheral vascular disease	0.00658378	0.509818
Altered bowel function	0.00660464	2.4259
Anterior knee pain	0.00660862	3.74143
Trochanteric bursitis of right hip	0.00660862	3.74143
Uses contraception	0.00660862	3.74143
Abdominal bloating	0.00662703	1.75441
Lateral epicondylitis	0.00666537	1.84155
Atrophy of vagina	0.00668566	1.794
Hoarse	0.00668566	1.794
Lumbar spondylosis with myelopathy	0.00668566	1.794
Extrapyramidal disease	0.00670892	0.245199
Infection associated with vascular device	0.00670892	0.245199
Measurement finding below reference range	0.00670892	0.245199
Acquired anophthalmos	0.00689618	0.163515
Malignant tumor of thoracic part of esophagus	0.00689618	0.163515
Mania	0.00689618	0.163515
Manic disorder, single episode	0.00689618	0.163515
Prinzmetal angina	0.00689618	0.163515
Breathing painful	0.00692065	0.745444
Carotid artery occlusion	0.00696965	0.733612
Anuria	0.00698728	0.463908
Congenital disease	0.00698728	0.463908
Pus cells in urine	0.00699733	2.95515
Disorder of speech and language development	0.0070352	0.210202
Respiratory complication	0.00705262	0.581119
Unstable angina co-occurrent and due to coronary arteriosclerosis	0.00707668	1.93302
Acquired kyphosis	0.0070915	0.500387
Combined systolic and diastolic dysfunction	0.0070915	0.500387
Acute deep venous thrombosis of axillary vein	0.00710995	0.376923
Infection and inflammation associated with indwelling urinary catheter	0.00710995	0.376923
Dysplastic nevus of skin	0.0071954	4.18388
Gestation period, 28 weeks	0.0071954	4.18388
Keratoacanthoma	0.0071954	4.18388
Chronic sinusitis	0.0072502	1.32555
Kidney lesion	0.00725651	0.571844
Impingement syndrome of shoulder region	0.00726697	1.86709
Acute hyperkalemia	0.0073312	0
Catatonic schizophrenia	0.0073312	0
External large bowel fistula	0.0073312	0
Persistent pulmonary hypertension of the newborn	0.0073312	0
Ulcer of lower limb due to type 1 diabetes mellitus	0.0073312	0
Transplanted liver present	0.00735982	0.519387
Non-diabetic disorder of endocrine pancreas	0.00737691	0.405445
Empyema with fistula	0.00738385	6.397
Gestation period, 25 weeks	0.00738385	6.397
Notalgia paresthetica	0.00738385	6.397
Seronegative rheumatoid arthritis	0.00738385	6.397
Alcoholic liver damage	0.00740085	0.428597
Varicose veins of lower extremity with ulcer AND inflammation	0.00740085	0.428597
Esophageal varices without bleeding	0.00749121	0.549333
End stage liver disease	0.00758561	0.326775
Primary bacterial peritonitis	0.00759057	0.489593
Uncomplicated mild persistent asthma	0.00762829	2.66005
Disorder of digestive system	0.00772649	1.32748
Pyelonephritis	0.00774236	0.715851
Primary insomnia	0.0077819	2.21778
Pyuria	0.0077819	2.21778
Anemia during pregnancy - baby not yet delivered	0.00781177	Inf
Disorder of glucose metabolism	0.00781177	Inf
Disorder of vagina	0.00781177	Inf
Excessive fetal growth affecting management of mother	0.00781177	Inf
Group B streptococcus infection in mother complicating childbirth	0.00781177	Inf
Mechanical low back pain	0.00781177	Inf
Pregnancy not yet confirmed	0.00781177	Inf
Squamous blepharitis of lower eyelid	0.00781177	Inf
Tumor of body of uterus affecting pregnancy	0.00781177	Inf
Uterine inertia	0.00781177	Inf
Non-toxic multinodular goiter	0.00781748	1.44439
Wound	0.00784065	0.577997
Osteoarthritis of multiple joints	0.00792138	0.727076
Confusional state	0.00804667	0.568058
Infectious cirrhosis	0.00806019	0.477122
Acoustic neuroma	0.00812699	3.09541
Benign neoplasm of pancreas	0.00812699	3.09541
Metatarsalgia	0.00812699	3.09541
Aspiration pneumonia	0.00818039	0.528574
Carpal tunnel syndrome	0.00823395	1.32951
Hypertrophic condition of skin	0.00826724	1.54564
Synovitis and tenosynovitis	0.00829059	1.50324
Chronic pancreatitis	0.00831742	0.657826
Anemia in chronic kidney disease	0.00845517	0.801229
Cyst of ovary	0.00850148	1.519
Polyp of corpus uteri	0.00854622	1.93107
Jaundice	0.00855427	0.705379
Continuous opioid dependence	0.00859854	0.500977
Persistent postoperative fistula	0.00859854	0.500977
Hearing loss of left ear	0.00863464	2.0753
Nerve root disorder	0.00865748	1.49608
Benign hypertensive heart disease without congestive heart failure	0.00867801	0.644453
Non-rheumatic mitral valve disease	0.00876966	1.76382
Complication of gastrostomy	0.00878149	0.445311
Gastric hemorrhage	0.00878149	0.445311
Cocaine abuse	0.0088474	0.627707
Hepatic necrosis	0.00885703	0.399255
Infectious disorder of kidney	0.00891436	0.563876
Altered behavior	0.00893556	0.424586
Retention of urine	0.00898508	0.839844
Acquired genu varum	0.00903725	2.73624
Chronic thoracic back pain	0.00903725	2.73624
Disorder of left ear	0.00903725	2.73624
Non-rheumatic mitral regurgitation	0.00903725	2.73624
Paraesophageal hernia	0.00903725	2.73624
Telangiectasia disorder	0.00903725	2.73624
Tinea pedis	0.00904029	1.34944
Retinal drusen	0.00906687	2.14515
Otalgia	0.00930847	1.66023
Closed fracture of medial malleolus	0.00935227	3.28189
Ulnar nerve entrapment at elbow	0.00935227	3.28189
Metabolic encephalopathy	0.00935903	0.800673
Caffeine user	0.00941835	1.4145
Pain of bilateral hands	0.00947059	2.5078
Primary osteoporosis	0.00947059	2.5078
Seropositive rheumatoid arthritis	0.00947059	2.5078
Chronic pulmonary edema	0.00950016	1.29187
Acute tubular necrosis	0.00983926	0.805313
Ulcer of lower extremity	0.00989946	0.669976
Benign neoplasm of soft tissue	0.00992115	1.64527
Nonalcoholic steatohepatitis	0.00995145	0.545887
Paranoid ideation	0.00995794	0.288414
Anisocoria	0.0100006	0.356484
Neoplasm of intrathoracic lymph nodes	0.0100006	0.356484
Open wound of forearm	0.0100006	0.356484
Paranoid disorder	0.0100006	0.356484
Chronic obstructive lung disease	0.0100197	0.853298
Substance abuse	0.0100372	0.655071
Enthesopathy	0.0101602	1.43683
Paranoid schizophrenia	0.0102777	0.46103
Abdominal pain	0.010304	0.892088
Genital herpes simplex	0.0103326	1.7194
Raised thyroid stimulating hormone level	0.0104474	2.08073
Alteration in bowel elimination	0.0106191	3.54392
Benign lipomatous tumor	0.0106191	3.54392
Inflammation of joint of foot	0.0106191	3.54392
Immunoproliferative disorder	0.0106236	0.392062
Renal vascular disorder	0.0106236	0.392062
Herpetic gingivostomatitis	0.0106391	0.442513
Megacolon, not Hirschsprung's	0.0106698	2.83156
Psoriasis vulgaris	0.0106698	2.83156
Scar of skin	0.0106698	2.83156
Solar degeneration	0.0106698	2.83156
Swelling of right lower limb	0.0106698	2.83156
Disorder of phosphorus metabolism	0.0106775	0.778211
Dry eyes	0.0108683	1.40857
Asymptomatic	0.0108947	1.49641
Sensorineural hearing loss	0.0109408	1.3476
Allergic rhinitis	0.0109558	1.19514
Chromosomal disorder	0.0110309	0.109045
Chronic lung disease	0.0110309	0.109045
Epilepsia partialis continua	0.0110309	0.109045
Hemoglobin SS disease with crisis	0.0110309	0.109045
Mechanical complication of peritoneal dialysis catheter	0.0110309	0.109045
Primary malignant neoplasm of cerebellum	0.0110309	0.109045
Injury of blood vessel	0.0111013	0.261591
Visual hallucinations	0.011185	0.489757
Secondary malignant neoplasm of intra-abdominal lymph nodes	0.0111944	1.58744
Gastrointestinal symptom	0.011326	2.56112
Nocturia	0.0114046	1.28883
Dysmenorrhea	0.011502	2.38092
Retinal detachment with retinal defect	0.011502	2.38092
Cyst of pancreas	0.011582	1.65271
Joint effusion of ankle AND/OR foot	0.011622	1.77521
Hemiplegia of dominant side	0.0116613	1.82606
Mixed urinary incontinence	0.0116613	1.82606
Disorder of shoulder	0.0116742	1.55173
Cervicovaginal cytology: Low grade squamous intraepithelial lesion	0.0117173	9.83733
Cord entanglement without compression	0.0117173	9.83733
Gestation period, 13 weeks	0.0117173	9.83733
Gestation period, 14 weeks	0.0117173	9.83733
Intractable headache following trauma	0.0117173	9.83733
Magnetic resonance imaging of breast abnormal	0.0117173	9.83733
Sequelae of injuries of lower limb	0.0117173	9.83733
Uterine scar from previous surgery in pregnancy, childbirth and the puerperium	0.0117173	9.83733
Infection associated with catheter	0.0117823	0.343173
Infection of intravenous catheter	0.0117823	0.343173
Methamphetamine abuse	0.0117823	0.343173
Secondary malignant neoplasm of spleen	0.0117823	0.343173
Gouty arthritis of toe	0.0118152	3.93711
Melanocytic nevus of skin	0.0119196	2.02309
Acute lymphoid leukemia relapse	0.011973	0.22641
Intracranial tumor	0.011973	0.22641
Limb ischemia	0.011973	0.22641
Acute gastric ulcer	0.0121847	0.17841
Hypogonadism	0.0121847	0.17841
Myelodysplastic syndrome (clinical)	0.0124199	0.604242
Gastric ulcer with hemorrhage	0.0124806	0.459306
Eczema	0.0125344	1.37581
Acquired hallux rigidus	0.0125369	2.95421
Disorder of external ear	0.0125369	2.95421
Localized, primary osteoarthritis of the wrist	0.0125369	2.95421
Microscopic specimen observation	0.0125369	2.95421
Intestinal malabsorption	0.012561	0.580553
Blood coagulation disorder	0.0126398	0.822731
Chronic kidney disease stage 3A	0.0126589	1.74976
Ankle ulcer	0.0126737	0.502313
Foreign body in ear	0.0127234	4.59264
Helicobacter pylori-associated gastritis	0.0127234	4.59264
Benign neoplasm of colon	0.0127568	1.20473
Mammography abnormal	0.0128129	1.3293
Renal mass	0.0128705	1.53226
Personality disorder	0.0128978	0.439316
Disorder of cardiovascular system	0.0128998	0.812398
Galactorrhea not associated with childbirth	0.0129374	5.90397
Gestation less than 24 weeks	0.0129374	5.90397
Gestation period, 10 weeks	0.0129374	5.90397
Lipoma of skin and subcutaneous tissue of trunk	0.0129374	5.90397
Pain of right testicle	0.0129374	5.90397
Partial thickness rotator cuff tear	0.0129374	5.90397
Plantar fasciitis of left foot	0.0129374	5.90397
Reduced fetal movement	0.0129374	5.90397
Tendinitis of right rotator cuff	0.0129374	5.90397
Congenital anomaly of spinal cord	0.0130289	0.414677
Nondependent cocaine abuse in remission	0.0130289	0.414677
Benign hypertensive renal disease	0.0132346	0.541665
Chronic ischemic heart disease	0.013249	0.798005
Moderate persistent asthma	0.0132757	2.16765
Atypical chest pain	0.0133461	1.46157
Genuine stress incontinence	0.0134796	1.97122
Arthritis of right hip	0.0135258	2.62638
Disorder of urethra	0.0135258	2.62638
Primary malignant neoplasm of sigmoid colon	0.0135258	2.62638
Paralysis	0.013526	0.587185
Drug withdrawal	0.0135967	0.489839
Epidermoid cyst of skin	0.0137113	2.27356
Eustachian tube disorder	0.0137113	2.27356
Hodgkin's disease of extranodal AND/OR solid organ site	0.0137843	0.326883
Secondary kyphosis	0.0137843	0.326883
Epiphora	0.0138184	1.64422
Meibomian gland dysfunction of bilateral eyes	0.0138469	2.41785
Superficial ulcer of skin	0.0138469	2.41785
Tear of right rotator cuff	0.0138469	2.41785
Mechanical complication of internal orthopedic device	0.0138969	0.602132
Dysphagia	0.013959	0.860409
Enzyme level - finding	0.0140039	0.750794
Benign neoplasm of skin of lower limb	0.01409	1.596
Injury of left leg	0.01409	1.596
Acute disease	0.0140983	0.846877
Malignant neoplasm of skin	0.0143913	1.28824
Bleeding esophageal varices	0.0144523	0.475077
Drug dependence	0.0144523	0.475077
Renal osteodystrophy	0.0145288	0.534181
Ventilator associated pneumonia	0.0145288	0.534181
Acute deep venous thrombosis of internal jugular vein	0.0145348	0.550777
Acute ankle pain	0.0146292	3.11787
Acute on chronic right-sided congestive heart failure	0.0146292	3.11787
Benign neoplasm of major salivary gland	0.0146292	3.11787
Benign neoplasm of rectum	0.0146292	3.11787
Feeling of lump in throat	0.0146292	3.11787
Mucous polyp of cervix	0.0146292	3.11787
Acute rejection of lung transplant	0.0147998	0
Corrected transposition of great vessels	0.0147998	0
Disorder of intervertebral disc of thoracic spine	0.0147998	0
Floppy infant syndrome	0.0147998	0
Impaired executive functioning	0.0147998	0
Ineffective airway clearance	0.0147998	0
Injury of thoracic spinal cord	0.0147998	0
Intellectual functioning disability	0.0147998	0
Ketoacidosis due to type 1 diabetes mellitus	0.0147998	0
Laceration of elbow	0.0147998	0
Open wound of right lower leg	0.0147998	0
Ventricular hemorrhage	0.0147998	0
Mechanical complication associated with orthopedic device	0.0148241	0.607831
Allergic rhinitis due to pollen	0.0151519	1.52425
Fistula	0.01517	0.457341
Fracture of clavicle	0.0152076	0.373519
Intervertebral disc disorder of lumbar region with myelopathy	0.0152173	1.74206
Gastric polyp	0.0153379	2.09376
Impacted cerumen in right ear	0.0153379	2.09376
Nonvenomous insect bite without infection	0.0153379	2.09376
Localization-related epilepsy	0.0155496	0.599807
Antenatal screening finding	0.0156239	Inf
Dysfunction of right eustachian tube	0.0156239	Inf
Femoral false aneurysm	0.0156239	Inf
Fracture of tibial plateau	0.0156239	Inf
Ganglion of ankle	0.0156239	Inf
Gestational diabetes mellitus class A-2	0.0156239	Inf
Labor and delivery complication by meconium in amniotic fluid	0.0156239	Inf
Low lying placenta	0.0156239	Inf
Nasal vestibulitis	0.0156239	Inf
Osteoarthritis of right foot	0.0156239	Inf
Perennial allergic rhinitis with seasonal variation	0.0156239	Inf
Peripheral arterial insufficiency	0.0156239	Inf
Rectal hemorrhage due to ulcerative colitis	0.0156239	Inf
Single pregnancy	0.0156239	Inf
Tendinitis of right posterior tibial tendon	0.0156239	Inf
Uncertain viability of pregnancy	0.0156239	Inf
Localized swelling, mass and lump, neck	0.015729	1.61214
Diabetes insipidus	0.0157302	0.408463
Traumatic or non-traumatic injury	0.0157347	0.831878
Non-allergic hypersensitivity to lisinopril	0.0158622	1.51499
Bacteremia caused by Gram-positive bacteria	0.0158954	0.525585
Open angle glaucoma suspect	0.0160526	1.34357
Malignant neoplasm of brain	0.0160937	0.656031
Basal cell carcinoma of cheek	0.0161195	2.70802
Finding of face	0.0161195	2.70802
Primary malignant neoplasm of ascending colon	0.0161195	2.70802
Vasomotor rhinitis	0.0161195	2.70802
Migraine without aura	0.0161716	1.46688
Cellulitis and abscess of lower leg	0.0162251	0.590658
Excessive and frequent menstruation	0.0163376	1.9709
Mononeuritis	0.0163619	0.772455
Hypoxemia	0.0163887	0.871568
Vascular complication of medical care	0.0164431	0.647938
Cortical cataract	0.0165817	2.29846
Intermenstrual bleeding - irregular	0.0165817	2.29846
Osteoporotic fracture	0.0165817	2.29846
Incipient senile cataract	0.0165863	1.50605
Type 2 diabetes mellitus well controlled	0.0167235	1.59724
Ulcerative stomatitis	0.0167546	0.618727
Cellulitis and abscess of upper limb	0.016819	0.580135
Acute ST segment elevation myocardial infarction	0.0168461	1.88161
Hammer toe	0.0168461	1.88161
Effusion of right knee joint	0.0168966	3.34647
Malignant neoplasm, overlapping lesion of bladder	0.0168966	3.34647
Weakness of hand	0.0168966	3.34647
Pain in buttock	0.0169811	1.8138
Hyperglycemia due to type 2 diabetes mellitus	0.0170044	1.28666
Febrile neutropenia	0.0172892	0.567907
Renal cell carcinoma	0.0172892	0.567907
Bilateral regular astigmatism	0.0175232	2.02855
Chronic osteomyelitis	0.0176202	0.53639
Injury due to procedure	0.0176912	0.61164
Vitamin B-complex deficiency	0.0176912	0.61164
Disorder of nervous system due to diabetes mellitus	0.0178277	0.67366
Leukocytosis	0.0179372	0.854238
Disorders of prostheses and implants of the nervous system	0.0181194	0.361293
Finding of urological device	0.0181194	0.361293
Problem behavior	0.0181194	0.361293
Pneumothorax	0.0181486	1.3508
Chronic gingivitis	0.0181818	0.280324
Aortocoronary bypass graft present	0.0182295	1.30745
Deep venous thrombosis	0.0182737	0.762372
Disorder of eyelid	0.0182998	1.73385
Chronic angle-closure glaucoma	0.0183253	1.92163
Acute pancreatitis	0.0184842	0.732574
Callosity	0.0187188	1.60286
Tuberculosis	0.0187188	1.60286
Aseptic necrosis of bone	0.0187543	0.503916
Otitis externa	0.0187865	1.56947
Seasonal allergy	0.0188737	1.45906
Metastasis to digestive organs	0.018984	0.401104
Wheelchair bound	0.018984	0.401104
Autoimmune hemolytic anemia	0.0189924	0.431332
Vascular dementia	0.0189924	0.431332
Drusen of retina of bilateral eyes	0.0191519	2.81308
Persistent cough	0.0191519	2.81308
Right inguinal pain	0.0191519	2.81308
Verruca plantaris	0.0191519	2.81308
Thoracic back pain	0.0191678	1.67333
Patellar tendonitis	0.0192071	3.69043
Plantar fasciitis of right foot	0.0192071	3.69043
Bursitis of left hip	0.0195119	2.19727
Elbow joint effusion	0.0195119	2.19727
Urinary retention due to benign prostatic hypertrophy	0.0195119	2.19727
Secondary malignant neoplasm of unknown site	0.0196127	1.4731
Skin sensation disturbance	0.0196212	1.21307
Emphysematous bronchitis	0.0196396	0.730843
Cramp	0.0198093	1.70892
Basal cell carcinoma of face	0.0198769	1.58782
Trauma and postoperative pulmonary insufficiency	0.0198786	0.664239
Upper gastrointestinal bleeding	0.0198786	0.664239
Secondary erectile dysfunction	0.0199095	1.3383
Alcohol withdrawal syndrome	0.0199429	0.622756
Tachycardia	0.0200477	0.870393
Bilateral pneumonia	0.020055	2.51655
Muscle tension	0.020055	2.51655
Rheumatic disease of mitral valve	0.020055	2.51655
Aortic valve stenosis with insufficiency	0.0200662	2.32794
Injury of head	0.0200745	0.825485
Muscle weakness	0.0201611	0.813047
Fracture of odontoid process	0.0201695	0.24532
Peptic ulcer with hemorrhage	0.0201695	0.24532
Pneumonia in systemic mycosis	0.0201695	0.24532
Pseudocyst of pancreas	0.0201695	0.24532
Refractory anemia with excess blasts (clinical)	0.0201695	0.24532
Sinus node dysfunction	0.0202087	0.714386
Female genital organ symptoms	0.020215	1.30468
Acute monocytic leukemia	0.0204009	0.122696
Dementia due to Parkinson's disease	0.0204009	0.122696
Disorder of prostheses and implants	0.0204009	0.122696
Lymphoproliferative disorder following transplantation	0.0204009	0.122696
Moderate chronic obstructive pulmonary disease	0.0204009	0.122696
Neoplasm of uncertain behavior of craniopharyngeal duct	0.0204009	0.122696
Portal hypertensive gastropathy	0.0204009	0.122696
Recurrent pancreatitis	0.0204009	0.122696
Retroperitoneal abscess	0.0204009	0.122696
Sickling disorder due to hemoglobin S	0.0204009	0.122696
Varicella-zoster virus infection	0.0204009	0.122696
Secondary malignant neoplasm of retroperitoneum and peritoneum	0.0204293	0.656571
Deviated nasal septum	0.0205121	1.80694
Opioid abuse	0.0208432	0.601119
Venous thrombosis	0.0208432	0.601119
Disorders of bilirubin excretion	0.0208617	0.571266
Disorder of joint of shoulder region	0.0209635	1.5074
Rib pain	0.0210615	1.5735
Ileostomy present	0.0210684	0.517134
Secondary hypertension	0.0211095	0.615689
Cholelithiasis AND cholecystitis with obstruction	0.0212674	4.26388
Clinical stage I	0.0212674	4.26388
Laryngopharyngeal reflux	0.0212674	4.26388
Heel pain	0.0212834	2.03185
B-cell acute lymphoblastic leukemia	0.0213254	0.196284
Female digestive-genital tract fistula	0.0213254	0.196284
Immobile	0.0213254	0.196284
Intractable idiopathic partial epilepsy	0.0213254	0.196284
Mycosis fungoides of lymph nodes of multiple sites	0.0213254	0.196284
Peritoneal dialysis-associated peritonitis	0.0213254	0.196284
Senile dementia	0.0213254	0.196284
Traction detachment of retina	0.0213254	0.196284
West syndrome	0.0213254	0.196284
Systemic sclerosis	0.0213871	0.538813
Acute ST segment elevation myocardial infarction involving left anterior descending coronary artery	0.0214823	8.85315
Arthritis of right ankle	0.0214823	8.85315
Chronic post-traumatic headache	0.0214823	8.85315
Chronic urticaria	0.0214823	8.85315
Closed fracture of neck of left femur	0.0214823	8.85315
Cortical age-related cataract of right eye	0.0214823	8.85315
Disorder of the nose	0.0214823	8.85315
Erectile dysfunction co-occurrent and due to arterial insufficiency	0.0214823	8.85315
Erosive osteoarthrosis	0.0214823	8.85315
Genitourinary tract infection in pregnancy - not delivered	0.0214823	8.85315
Head scan abnormal	0.0214823	8.85315
Labile hypertension due to being in a clinical environment	0.0214823	8.85315
Osteoarthritis of joint of left hand	0.0214823	8.85315
Polyp of cervix	0.0214823	8.85315
Strain of trapezius muscle	0.0214823	8.85315
Tendinitis of shoulder region	0.0214823	8.85315
Triple vessel disease of the heart	0.0214823	8.85315
Vitreous floaters of right eye	0.0214823	8.85315
Vulvodynia	0.0214823	8.85315
Hemiparesis as late effect of cerebrovascular accident	0.0214881	0.346171
Localization-related symptomatic epilepsy	0.0214881	0.346171
Severe chronic obstructive pulmonary disease	0.0214881	0.346171
Sciatica	0.0215267	1.23346
Chronic lymphoid leukemia, disease	0.0217727	0.591177
Disorder of intestine	0.0218027	1.19867
Positive measurement finding	0.0222287	1.91873
Clostridium difficile colitis	0.0224065	0.664818
Pressure ulcer of buttock	0.0224066	0.62145
Bleeding hemorrhoids	0.0224581	5.41108
Calculus of bile duct with cholangitis	0.0224581	5.41108
Chronic daily headache	0.0224581	5.41108
Gouty arthritis of left foot	0.0224581	5.41108
Light-for-dates with signs of fetal malnutrition	0.0224581	5.41108
Osteoporotic fracture of femur	0.0224581	5.41108
Post-term pregnancy - delivered	0.0224581	5.41108
Serous retinal detachment	0.0224581	5.41108
Abnormal finding on auditory function study	0.0224836	0.452462
Acute alcoholic liver disease	0.0224836	0.452462
AIDS	0.0224836	0.452462
Ringing in ear	0.0224951	1.39235
Arthralgia of the pelvic region and thigh	0.0225759	0.84146
Muscle pain	0.0225783	1.31094
Hypersomnia with sleep apnea	0.0226185	0.675445
Basal cell carcinoma of upper extremity	0.0226505	2.95327
Calculus of bile duct with cholecystitis	0.0226505	2.95327
Pain of left lower leg	0.0226505	2.95327
Wheezing	0.0227106	0.798237
Toxic polyneuropathy	0.0228537	0.504849
Internal hemorrhoids	0.0228771	1.19485
Bipolar I disorder, single manic episode	0.0228929	0.392257
Functional disorder of stomach	0.0230689	0.426289
Iatrogenic pneumothorax	0.0232008	0.565923
Acute myeloid leukemia in remission	0.0233522	0.598359
Tetraplegia	0.0235415	0.549562
Acute cerebral ischemia	0.0236936	2.21572
Foot callus	0.0236936	2.21572
Malignant neoplasm of endometrium of corpus uteri	0.0236936	2.21572
Arthritis of spine	0.0238006	1.69958
Hyperuricemia without signs of inflammatory arthritis and tophaceous disease	0.0240807	1.97028
Arthritis of joint of left shoulder region	0.0241128	2.58452
Biceps tendinitis	0.0241128	2.58452
Endometriosis of uterus	0.0241128	2.58452
Pigmented skin lesion	0.0241128	2.58452
Chronic non-traumatic intracranial subdural hemorrhage	0.0242985	2.36337
Trochanteric bursitis of left hip	0.0242985	2.36337
Esophageal varices without bleeding, associated with another disorder	0.0243488	0.587583
Localization-related idiopathic epilepsy	0.0243488	0.587583
Closed fracture of humerus	0.0245948	0.490085
Migraine with aura	0.0246009	1.64318
Multiple and bilateral precerebral arterial occlusion	0.024662	0.715664
Multiple AND bilateral precerebral artery stenosis	0.024662	0.715664
Acute gout	0.0249662	1.59902
Fecal impaction	0.0252996	0.326991
Respiratory arrest	0.0252996	0.326991
Vitamin D deficiency	0.0254063	1.15809
Verruca vulgaris	0.0255526	1.30551
Keloid scar	0.0256337	1.67579
Hypogammaglobulinemia	0.0256651	0.518821
Hepatic ascites	0.0257675	0.5598
Peripheral gangrene	0.0257675	0.5598
Musculoskeletal symptom	0.0257867	0.704055
Benign neoplasm of pituitary gland	0.0258846	2.03563
Hiatal hernia	0.0259411	1.38502
Malignant neoplasm of frontal lobe	0.0261622	0.595261
Generalized epilepsy	0.0261779	0.472015
Nondependent alcohol abuse in remission	0.0261779	0.472015
Incisional hernia	0.0261974	0.697109
Acute thoracic back pain	0.0265985	3.1497
Cholesterol level - finding	0.0265985	3.1497
Disorder of endocrine ovary	0.0265985	3.1497
Dupuytren's disease of palm	0.0265985	3.1497
Tenderness of temporomandibular joint	0.0265985	3.1497
Blood in urine	0.0267279	0.86225
Benign neoplasm of meninges	0.0269946	1.91555
Cerebral arteriovenous malformation	0.0274213	0.449395
Congenital malformation	0.0274213	0.449395
Sepsis caused by Enterococcus	0.0274213	0.449395
Intestinal obstruction	0.0274933	0.787642
Disorder of tongue	0.027512	1.65352
Mass of uterine adnexa	0.0275225	2.12117
Narrow angle	0.0275225	2.12117
Ulcer of skin of lower extremity	0.0276278	0.683695
Pathological fracture of femur	0.028037	0.42027
Nodule of lung	0.0280408	1.33975
Renovascular hypertension	0.0280597	0.569561
Disorder of extremity	0.0285829	0.531995
Sepsis due to Streptococcus	0.0285829	0.531995
Localized, primary osteoarthritis of the shoulder region	0.0286865	1.32366
Air leaking from lung	0.0288071	2.23805
Chronic nervous system disorder	0.0288071	2.23805
Macular edema and retinopathy due to type 2 diabetes mellitus	0.0289524	2.672
Sacroiliac joint pain	0.0289524	2.672
Traumatic arthropathy of the ankle and/or foot	0.0289524	2.672
Closed fracture of upper end of humerus	0.0292859	0.647711
Hypertrophy of nasal turbinates	0.0292919	1.96997
Monoclonal gammopathy of uncertain significance	0.0292919	1.96997
Cannabis abuse	0.0293069	0.591762
Hemorrhage into subdural space of neuraxis	0.0293069	0.591762
Cramp in lower limb	0.0294326	1.63265
Acute respiratory infections	0.0294429	0.301879
Myoneural disorder	0.0294429	0.301879
Respiratory finding of chest	0.0294776	0.787968
Pulmonary emphysema	0.0295545	0.813151
Transplanted heart valve present	0.0297748	1.39534
Rosacea	0.0298139	1.36217
Aneurysm of left iliac artery	0.0298747	0
Antisocial personality disorder	0.0298747	0
Atypical depressive disorder	0.0298747	0
Boil of lower limb	0.0298747	0
Carcinoma of genital organ	0.0298747	0
Cocaine intoxication	0.0298747	0
Coccidioidal meningitis	0.0298747	0
Congenital biliary atresia	0.0298747	0
Congenital malformation syndrome	0.0298747	0
Congenital pulmonary valve abnormality	0.0298747	0
Fracture of skull	0.0298747	0
Legionella pneumonia	0.0298747	0
Lupus anticoagulant disorder	0.0298747	0
Lymphatic filariasis	0.0298747	0
Medulloblastoma	0.0298747	0
Mitral stenosis and aortic insufficiency	0.0298747	0
Neoplasm of thyroid gland	0.0298747	0
Neoplasm of uncertain or unknown behavior of brain, infratentorial	0.0298747	0
Nephrotic syndrome associated with another disorder	0.0298747	0
Osteodystrophy	0.0298747	0
Overdose of opiate	0.0298747	0
Pancreatic steatorrhea	0.0298747	0
Profound intellectual disability	0.0298747	0
Pseudomeningocele	0.0298747	0
Severe dementia	0.0298747	0
Spastic tetraplegia	0.0298747	0
Teething syndrome	0.0298747	0
Tetraplegic cerebral palsy	0.0298747	0
Transient limb paralysis	0.0298747	0
Type 1 diabetes mellitus with ulcer	0.0298747	0
Zinc deficiency	0.0298747	0
Human immunodeficiency virus infection	0.029939	0.708564
Candidiasis of the esophagus	0.0300503	0.490166
Subarachnoid hemorrhage due to traumatic injury	0.0300503	0.490166
Eating disorder	0.0308789	3.44382
Endocrine, nutritional and metabolic disease complicating pregnancy, childbirth and puerperium	0.0308789	3.44382
Intraductal carcinoma in situ of left breast	0.0308789	3.44382
Squamous cell carcinoma of hand	0.0308789	3.44382
Benign neoplasm of mouth region	0.0312484	Inf
Chronic thromboembolic pulmonary hypertension	0.0312484	Inf
Clavicle pain	0.0312484	Inf
Complete tear of shoulder joint	0.0312484	Inf
Contracture of bladder neck	0.0312484	Inf
Cyst of scalp	0.0312484	Inf
Gestational diabetes mellitus class A-1	0.0312484	Inf
Injury of ribs	0.0312484	Inf
Macular edema of retina of bilateral eyes	0.0312484	Inf
Malignant epithelial neoplasm of oropharynx	0.0312484	Inf
Mental disorder during pregnancy - baby not yet delivered	0.0312484	Inf
Migrainous vertigo	0.0312484	Inf
Mild nonproliferative retinopathy of right eye due to diabetes mellitus type 2	0.0312484	Inf
Neoplasm of soft tissue	0.0312484	Inf
Prenatal finding	0.0312484	Inf
Proliferative vitreoretinopathy	0.0312484	Inf
Pterygium of bilateral eyes	0.0312484	Inf
Rapid atrial fibrillation	0.0312484	Inf
Rheumatoid arteritis	0.0312484	Inf
Tendonitis of right shoulder	0.0312484	Inf
Thrombus of left atrium	0.0312484	Inf
Wound cellulitis	0.0312484	Inf
Snoring	0.0312546	1.44733
Critical lower limb ischemia	0.0313048	0.52071
Sensorineural hearing loss, bilateral	0.0313457	1.18723
Microscopic hematuria	0.0313907	1.40421
Neck sprain	0.0313928	1.61305
Schizoaffective disorder	0.0315967	0.544437
Multiple myeloma	0.0317628	0.759928
Flank pain	0.0318885	0.754486
Illness	0.0319196	1.32056
Thyroid nodule	0.0319771	1.42064
Cutis laxa	0.0320027	0.470641
Disorder of cornea	0.0320027	0.470641
Relapsing acute myeloid leukemia	0.0320027	0.470641
Atelectasis	0.0320626	1.12641
Iron deficiency anemia due to blood loss	0.0320813	0.801097
Impaired renal function disorder	0.0321892	0.666797
Disorder of pituitary gland	0.0327468	1.75639
Malignant tumor of thyroid gland	0.0329687	1.64266
Infection of toe	0.0331199	0.367865
Posterior synechiae	0.0331199	0.367865
Stimulant dependence	0.0331199	0.367865
Toxic gastroenteritis	0.0331199	0.367865
Atrophy of kidney	0.0331271	1.82251
Pruritus of genital organs	0.0333897	1.5946
Hepatosplenomegaly	0.033489	0.445756
Opioid withdrawal	0.033489	0.445756
Pain in calf	0.0335412	2.13346
Panic attack	0.0335412	2.13346
Paresthesia of hand	0.0335412	2.13346
Thromboembolus of artery of lower limb	0.033573	0.63642
Childhood obesity	0.0335897	0.267668
Hemorrhagic duodenitis	0.0335897	0.267668
Malignant histiocytic disorder	0.0335897	0.267668
Nutritional disorder	0.0335897	0.267668
Poisoning by opium alkaloid	0.0335897	0.267668
Secondary nonischemic congestive cardiomyopathy	0.0335897	0.267668
Disease caused by parasite	0.0336488	0.671253
Low blood pressure	0.0338543	0.882949
Lumbosacral stenosis	0.0338865	1.45403
Acute bronchiolitis	0.0339561	0.573547
Fracture of forearm	0.0340913	0.412966
Type B viral hepatitis	0.0343416	0.703545
Disorder of skin and/or subcutaneous tissue	0.0343905	1.17947
Allergic conjunctivitis	0.0343935	1.67891
Colitis	0.0345813	1.51348
Injury of right leg	0.0345813	1.51348
Arthropathy of spinal facet joint	0.0346828	2.78875
Ear sensations - finding	0.0346828	2.78875
Induratio penis plastica	0.0346828	2.78875
Lesion of left ear	0.0346828	2.78875
Curvature of spine	0.0347262	0.713258
Renal impairment	0.0350266	0.795062
Arthralgia of temporomandibular joint	0.035072	2.26455
Bursitis of right hip	0.035072	2.26455
Disorder of parathyroid gland	0.0351265	0.675584
Postviral cough	0.0351518	3.93523
Traumatic amputation of lower extremity	0.0351518	3.93523
Viral disease in mother complicating pregnancy, childbirth AND/OR puerperium	0.0351518	3.93523
Wound of skin	0.0351518	3.93523
Complication associated with orthopedic device	0.0352158	1.62147
Inflammatory and toxic neuropathy	0.0352832	0.596298
Mechanical complication of device	0.035382	0.642035
Chronic neck pain	0.0356839	1.96966
Disorder of rectum	0.0356839	1.96966
Malignant tumor of larynx	0.0356839	1.96966
Calcification of coronary artery	0.0356896	2.46106
Chondrocalcinosis	0.0356896	2.46106
Insect bite - wound	0.0356896	2.46106
Meibomian gland dysfunction of right eye	0.0356896	2.46106
Congenital heart disease	0.0358373	0.61456
Portal vein thrombosis	0.0358373	0.61456
Aortic valve stenosis	0.0363868	1.32684
Abnormal glucose tolerance test	0.036467	1.86052
Acute exacerbation of chronic bronchitis	0.0366709	0.709579
Postprocedural fever	0.0367465	0.583217
Alkalosis	0.0368373	0.726508
Aseptic necrosis of head of humerus	0.036918	0.218131
Constitutional aplastic anemia	0.036918	0.218131
Craniopharyngioma	0.036918	0.218131
Critical illness polyneuropathy	0.036918	0.218131
Hydrocele of tunica vaginalis	0.036918	0.218131
Inflammatory disorder of mediastinum	0.036918	0.218131
Primary malignant neoplasm of biliary tract	0.036918	0.218131
Subacute thyroiditis	0.036918	0.218131
Traumatic or nontraumatic brain injury	0.036918	0.218131
Astrocytoma of brain	0.0374113	0.140247
Brain stem hemorrhage	0.0374113	0.140247
Chronic anxiety	0.0374113	0.140247
Chronic residual schizophrenia	0.0374113	0.140247
Complication of intravascular line	0.0374113	0.140247
Congenital stenosis of pulmonary valve	0.0374113	0.140247
Contracture of multiple joints	0.0374113	0.140247
Disorganized schizophrenia	0.0374113	0.140247
Infection of foot due to diabetes mellitus	0.0374113	0.140247
Late effects of intracranial abscess or pyogenic infection	0.0374113	0.140247
Mass of left lower quadrant of abdomen	0.0374113	0.140247
Nasopharyngeal carcinoma	0.0374113	0.140247
Precursor B-cell acute lymphoblastic leukemia	0.0374113	0.140247
Primary hypothyroidism	0.0374113	0.140247
Primary malignant neoplasm of hilus of lung	0.0374113	0.140247
Senile dementia with delirium	0.0374113	0.140247
Severe adrenal insufficiency	0.0374113	0.140247
Tachyarrhythmia	0.0374113	0.140247
Thromboangiitis obliterans	0.0374113	0.140247
Venous embolism	0.0374113	0.140247
Chondromalacia of patella	0.0375022	1.60159
Disorder of hip	0.0375022	1.60159
Disorder of lower leg	0.0377282	1.16273
Septic shock	0.0378374	0.80403
Acute leukemia	0.0378729	0.567355
Bradycardia	0.0381681	1.19576
Healthcare associated infectious disease	0.0382385	0.522839
Purulent peritonitis	0.0382385	0.522839
Skin problem	0.0382551	1.47954
Peripheral edema	0.0384644	2.04509
Acute meniscal tear, medial	0.0385705	4.91836
Arthritis of left ankle	0.0385705	4.91836
Arthropathy of left knee joint	0.0385705	4.91836
Bursitis of olecranon of left elbow	0.0385705	4.91836
Closed fracture of ilium	0.0385705	4.91836
Degenerative cervical spinal stenosis	0.0385705	4.91836
Finding of digit of hand	0.0385705	4.91836
Gouty arthritis of multiple sites	0.0385705	4.91836
Male pattern alopecia	0.0385705	4.91836
Primary malignant neoplasm of unknown site	0.0385705	4.91836
Subconjunctival hemorrhage of right eye	0.0385705	4.91836
Synovitis	0.0385705	4.91836
Cerebral arterial aneurysm	0.0386685	0.705456
Heartburn	0.0386906	1.27191
Diabetes mellitus type 2 without retinopathy	0.038923	1.51492
Acute right otitis media	0.0390597	7.86821
Benign neoplasm of lymph node	0.0390597	7.86821
Carcinoma of base of tongue	0.0390597	7.86821
Chronic osteomyelitis of lower leg	0.0390597	7.86821
Dysesthesia	0.0390597	7.86821
Finding of length of gestation	0.0390597	7.86821
Finding of vitamin B12 level	0.0390597	7.86821
First degree perineal tear during delivery - delivered	0.0390597	7.86821
Gender dysphoria	0.0390597	7.86821
Gestation period, 23 weeks	0.0390597	7.86821
Hemopericardium	0.0390597	7.86821
Iliotibial band friction syndrome of left knee	0.0390597	7.86821
Increased vitamin B	0.0390597	7.86821
Lateral epicondylitis of left humerus	0.0390597	7.86821
Loosening of knee joint prosthesis	0.0390597	7.86821
Moderate asthma	0.0390597	7.86821
Monoarthritis	0.0390597	7.86821
Nail problem	0.0390597	7.86821
Neoplasm of uncertain behavior of skin of chest	0.0390597	7.86821
Occlusion of branch of retinal vein of left eye	0.0390597	7.86821
Orbital edema	0.0390597	7.86821
Pain due to varicose veins of lower extremity	0.0390597	7.86821
Perception of hearing loss	0.0390597	7.86821
Perioral dermatitis	0.0390597	7.86821
Primary chronic gout without tophus	0.0390597	7.86821
Prolactinoma	0.0390597	7.86821
Rhegmatogenous retinal detachment	0.0390597	7.86821
Rupture of anterior cruciate ligament	0.0390597	7.86821
Ruptured abdominal aortic aneurysm	0.0390597	7.86821
Squamous blepharitis of upper eyelid	0.0390597	7.86821
Synovial cyst of right popliteal space	0.0390597	7.86821
Thyrotoxic exophthalmos	0.0390597	7.86821
Uncomplicated alcohol withdrawal	0.0390597	7.86821
Vitreous detachment	0.0390597	7.86821
Extreme obesity with alveolar hypoventilation	0.0391925	0.469014
Fibrinous peritonitis	0.0391925	0.469014
Polycythemia vera (clinical)	0.0391925	0.469014
Loss of consciousness	0.0394539	1.20516
Pressure ulcer of back	0.0395927	0.592437
Pseudophakia of left eye	0.0395967	1.74638
Celiac artery compression syndrome	0.0396286	0.350407
Infarction of lung due to embolus	0.0396286	0.350407
Open wound of toe without complication	0.0396286	0.350407
Simple phobia	0.0396286	0.350407
Acute on chronic combined systolic and diastolic heart failure	0.0396828	0.676714
Finding related to attentiveness	0.0398026	0.814348
Dehiscence of external surgical incision wound	0.0399624	0.708592
Peptic ulcer without hemorrhage AND without perforation	0.0399624	0.708592
Breast finding	0.0399704	1.9081
CT of chest abnormal	0.0399704	1.9081
Gallbladder and bile duct calculi	0.0399704	1.9081
Visual impairment	0.0401689	0.766439
Cardiomegaly	0.0401983	0.863618
Feeling stressed	0.0402055	1.81444
Chronic myeloid leukemia	0.0403412	0.612265
Bleeding gums	0.0407033	0.700806
Dysfunction of eustachian tube	0.0408353	1.50232
Venous insufficiency of leg	0.0409479	2.14803
Intractable simple partial epilepsy	0.0409608	0.441372
Ocular hypertension	0.0413827	1.3202
Ankle joint inflamed	0.0413828	2.95233
Excessive tear production	0.0413828	2.95233
Hand eczema	0.0413828	2.95233
Injury of muscle and tendon of abdomen, lower back and pelvis	0.0413828	2.95233
Acquired lordosis	0.0414638	0.403925
Spinal stenosis of lumbar region	0.0414765	1.13706
Malignant neoplasm of parietal lobe	0.0417141	0.508403
Abnormal sputum	0.0419957	0.647312
Finding related to blood, organ, or tissue donation	0.0421807	0.560083
Multi-infarct dementia, uncomplicated	0.0424887	0.601238
Disorder of hematopoietic structure	0.0427119	0.811813
Acute labyrinthitis	0.0427636	2.297
Pain in female pelvis	0.0427636	2.297
Postural dizziness	0.0427636	2.297
Amenorrhea	0.0429345	1.71328
Stress	0.0430492	1.4029
Spasm	0.0430756	1.24687
Costal chondritis	0.0432766	2.53097
Derangement of medial meniscus	0.0432766	2.53097
Derangement of posterior horn of medial meniscus	0.0432766	2.53097
Disorder of bone and articular cartilage	0.0432787	1.17458
Disorder of sacrum	0.043296	1.31653
Acquired deformity of foot	0.0435438	1.96934
Benign neoplasm of descending colon	0.0435438	1.96934
Obstruction of esophagus	0.0435438	1.96934
Sciatic nerve lesion	0.0435438	1.96934
Benign essential hypertension	0.0439125	0.896112
Epiretinal membrane	0.0439257	1.42123
Difficulty sleeping	0.0440267	1.77297
Lung mass	0.0440946	0.742205
Onychomycosis	0.0442324	1.31313
Seborrheic dermatitis	0.044308	1.29655
Toxic diffuse goiter	0.044565	1.54879
Blepharitis of left eyelid	0.0447219	1.47884
Blurring of visual image	0.0448878	1.33963
Cytopenia	0.0450972	0.49033
Frailty	0.0450972	0.49033
Vascular insufficiency of intestine	0.0450972	0.49033
Mechanical complication of internal orthopedic device, implant AND/OR graft	0.0451553	0.744288
Drug abuse	0.045429	0.609648
Flatback syndrome	0.045429	0.609648
Swelling of lower limb	0.0454324	1.35389
Opioid dependence	0.0458987	0.702785
Acute exacerbation of chronic obstructive airways disease with asthma	0.0459697	0.571748
Mass of skin	0.0466019	1.34924
Aneurysm	0.0467024	0.806264
Cerebral thrombosis	0.0467829	0.52526
Continuous chronic alcoholism	0.0467829	0.52526
Psychostimulant dependence	0.0467829	0.52526
Cataract of right eye	0.0469772	1.53314
Numbness and tingling sensation of skin	0.0469772	1.53314
Breakage of joint prosthesis	0.0470175	2.05108
Otorrhea	0.0470175	2.05108
Acute posthemorrhagic anemia	0.0470596	1.1333
Disruptive behavior disorder	0.0470825	0.327098
Infectious disease carrier	0.0470825	0.327098
Malignant neoplasm of occipital lobe	0.0470825	0.327098
Myocarditis	0.0470825	0.327098
Recurrent tumor	0.0470825	0.327098
Blepharitis of right eyelid	0.0474938	1.57054
Malignant essential hypertension	0.0479102	0.768752
Disorder of calcium metabolism	0.0481637	0.742659
Pneumonia due to Pseudomonas	0.0482082	0.633866
Absent nipple	0.0484087	0.617692
Injury of chest wall	0.0484087	0.617692
Epiretinal membrane of right eye	0.0487502	1.9037
Refractory migraine without aura	0.0487502	1.9037
Tietze's disease	0.0488547	1.80552
Syncope	0.0490332	0.836395
Benign neoplasm of skin of arm	0.0490355	3.19791
Folic acid deficiency	0.0490355	3.19791
Nail deformity	0.0490355	3.19791
Stress fracture	0.0490355	3.19791
Immune defect	0.0498213	0.652954
Pain due to neoplastic disease	0.0501337	0.831936
Amnestic disorder associated with general medical condition	0.0501825	0.435996
Dyssomnia	0.0501825	0.435996
Hypersensitivity angiitis	0.0501825	0.435996
Pneumonia due to Klebsiella pneumoniae	0.0501825	0.435996
Degenerative joint disease of ankle AND/OR foot	0.0502103	1.44136
Auditory hallucinations	0.0504233	0.392451
Hypersplenism	0.0504233	0.392451
Idiopathic generalized epilepsy	0.0504233	0.392451
Malignant lymphoma of intrapelvic lymph nodes	0.0504233	0.392451
Herpes zoster without complication	0.050629	1.46858
Hypertensive heart disease without congestive heart failure	0.050629	1.46858
Hypoxia	0.0507696	0.822886
Infection caused by Helicobacter pylori	0.050838	1.35035
Lower gastrointestinal hemorrhage	0.0511782	0.606641
Hepatorenal syndrome	0.0513325	0.56442
Female genitalia finding	0.0518704	1.70133
Amputated below knee	0.0519585	0.540955
Drug dependence in remission	0.0519585	0.540955
Glioma	0.0519585	0.540955
Acute exacerbation of allergic asthma	0.0522285	2.33764
Hirsutism	0.0522285	2.33764
Photodermatitis	0.0522285	2.33764
Abrasion and/or friction burn of skin	0.0523179	0.716242
Ventricular premature complex	0.052324	1.30981
Anogenital herpesviral infection	0.0524703	2.62429
Bilateral senile combined form cataracts of eyes	0.0524703	2.62429
Lymphadenitis	0.0524703	2.62429
Mass of thyroid gland	0.0524703	2.62429
Meralgia paresthetica	0.0524703	2.62429
Prehypertension	0.0524703	2.62429
Disorder of skeletal system	0.0528557	0.853348
Intramural leiomyoma of uterus	0.0532365	1.96903
Posterior vitreous detachment of left eye	0.0532365	1.96903
Bilateral sciatica	0.0534177	1.76232
Injury of finger	0.0534177	1.76232
Disorder of uterus	0.0535131	1.57645
Secondary malignant neoplasm of lymph node	0.053696	1.30896
Disorder of diaphragm	0.0537267	0.593237
Acute stress disorder	0.053822	1.4245
Hematuria syndrome	0.0539589	1.2196
Hair follicle disorder	0.0546025	1.44888
Acute necrotizing pancreatitis	0.0552188	0.294426
Bilateral lower limb atherosclerosis pain at rest co-occurrent and due to atherosclerosis	0.0552188	0.294426
Chronic viral hepatitis B with hepatitis D	0.0552188	0.294426
Complication associated with peripherally inserted central catheter	0.0552188	0.294426
Disorder of immune structure	0.0552188	0.294426
Encephalomyelitis	0.0552188	0.294426
Loss of sense of smell	0.0552188	0.294426
Methemoglobinemia	0.0552188	0.294426
Nondependent mixed drug abuse in remission	0.0552188	0.294426
Parainfluenza virus pneumonia	0.0552188	0.294426
Primary malignant neoplasm of head	0.0552188	0.294426
Pseudoarthrosis	0.0552188	0.294426
Steroid-induced hyperglycemia	0.0552188	0.294426
Sudden cardiac death	0.0552188	0.294426
Thrombophlebitis of the femoral vein	0.0552188	0.294426
Cervical spondylosis	0.0553949	1.30022
Cardiovascular symptoms	0.0563914	0.756972
Chronic maxillary sinusitis	0.0568462	1.47838
Mycosis	0.0571422	0.715449
Primary malignant neoplasm of frontal lobe	0.057218	0.555603
Skin ulcer of calf	0.057218	0.555603
Benign neoplasm of brain	0.0573406	0.528042
Acquired nasolacrimal duct obstruction	0.0573674	3.60668
Atrophy of thyroid - acquired	0.0573674	3.60668
Basal cell carcinoma of forehead	0.0573674	3.60668
Cellulitis of upper limb	0.0573674	3.60668
Chronic non-suppurative otitis media	0.0573674	3.60668
Complication of the puerperium	0.0573674	3.60668
Daily headache	0.0573674	3.60668
Exercise induced bronchospasm	0.0573674	3.60668
Gouty arthritis of right foot	0.0573674	3.60668
Group B Streptococcus carrier	0.0573674	3.60668
Herniation of nucleus pulposus of lumbar intervertebral disc	0.0573674	3.60668
Herniation of rectum into vagina	0.0573674	3.60668
Itching of ear	0.0573674	3.60668
Major depression single episode, in partial remission	0.0573674	3.60668
Partial obstruction of intestine	0.0573674	3.60668
Primary malignant neoplasm of lower inner quadrant of female breast	0.0573674	3.60668
Prosthetic joint mechanical failure	0.0573674	3.60668
Pseudopolyposis of colon	0.0573674	3.60668
Subconjunctival hemorrhage of left eye	0.0573674	3.60668
Pathological fracture	0.0575378	0.743646
Bilateral vitreous degeneration of eyes	0.0575986	2.05821
Edema of right lower limb	0.0575986	2.05821
Malignant neoplasm of upper-inner quadrant of female breast	0.0575986	2.05821
Mural thrombus of heart	0.0575986	2.05821
Secondary malignant neoplasm of lymph nodes of upper limb	0.0575986	2.05821
Subsequent myocardial infarction of anterior wall	0.0575986	2.05821
Gastric ulcer without hemorrhage, without perforation AND without obstruction	0.05809	0.623605
Overactive bladder	0.0583153	1.34182
Flushing	0.0586204	1.43073
Basal cell carcinoma of skin	0.0590322	1.2652
Supraventricular premature beats	0.0590731	0.659
Malignant neoplasm of bones of skull and face	0.0591541	0.464681
Traumatic fracture of bone	0.0591541	0.464681
Renal disorder due to type 2 diabetes mellitus	0.0594007	1.37774
Closed fracture of phalanx of foot	0.0594431	1.79558
Pain of right wrist	0.0594431	1.79558
Vesicular eczema	0.0595666	1.89871
Solitary nodule of lung	0.059613	1.18667
Triggering of digit	0.0597733	1.5395
Localized, primary osteoarthritis	0.0598455	1.20744
Bilateral carpal tunnel syndrome	0.0599139	1.64163
Chronic dermatitis	0.0599139	1.64163
Osteoarthritis of ankle	0.0599139	1.64163
Abrasion, toe	0.0602996	0
Abscess of jaw	0.0602996	0
Acute appendicitis with peritoneal abscess	0.0602996	0
Acute deep venous thrombosis of left femoral vein	0.0602996	0
Acute disease of cardiovascular system	0.0602996	0
Acute exacerbation of chronic paranoid schizophrenia	0.0602996	0
Acute renal papillary necrosis with renal failure	0.0602996	0
Alcohol amnestic disorder	0.0602996	0
Arteriovenous fistula occlusion	0.0602996	0
Asphyxia, in liveborn infant	0.0602996	0
Bilateral perforation of tympanic membranes	0.0602996	0
Birth asphyxia	0.0602996	0
Bronchopulmonary dysplasia of newborn	0.0602996	0
Candidemia	0.0602996	0
Cardiac volume overload	0.0602996	0
Chronic duodenal ulcer	0.0602996	0
Chronic kidney disease stage 4 due to type 2 diabetes mellitus	0.0602996	0
Closed fracture of lower limb	0.0602996	0
Closed fracture of proximal humerus, anatomical neck	0.0602996	0
Common ventricle	0.0602996	0
Complete bilateral paralysis of vocal cords	0.0602996	0
Complication associated with dialysis catheter	0.0602996	0
Congenital anomaly of aortic arch	0.0602996	0
Congenital anomaly of fixation of intestine	0.0602996	0
Contact dermatitis due to food in contact with skin	0.0602996	0
Culture positive for vancomycin resistant enterococcus	0.0602996	0
Decreased cardiac function	0.0602996	0
Disorder of digestive system specific to fetus OR newborn	0.0602996	0
Dribbling from mouth	0.0602996	0
Edema of hand	0.0602996	0
Encephalitis due to Herpesviridae	0.0602996	0
Excessive crying of infant	0.0602996	0
Failure to thrive in infant	0.0602996	0
Febrile convulsion	0.0602996	0
Flaccid neurogenic bladder	0.0602996	0
Focal AND segmental proliferative glomerulonephritis	0.0602996	0
Fracture of right rib	0.0602996	0
Fracture of sternum	0.0602996	0
Gross motor development delay	0.0602996	0
Hepatic coma due to viral hepatitis B	0.0602996	0
Influenza due to Influenza A virus subtype H1N1	0.0602996	0
Laceration of neck	0.0602996	0
Large cell anaplastic lymphoma	0.0602996	0
Left ventricular outflow tract obstruction	0.0602996	0
Loose body in joint of shoulder region	0.0602996	0
Mass of musculoskeletal structure	0.0602996	0
Mixed bipolar affective disorder, moderate	0.0602996	0
Mixed receptive-expressive language disorder	0.0602996	0
Mixed simple and mucopurulent chronic bronchitis	0.0602996	0
Neonatal ophthalmologic disorder	0.0602996	0
Neurohypophyseal diabetes insipidus	0.0602996	0
Neurotoxicity	0.0602996	0
Non-allergic hypersensitivity to angiotensin II receptor antagonist	0.0602996	0
Open wound of cheek	0.0602996	0
Organic psychotic condition	0.0602996	0
Osteomyelitis of multiple sites	0.0602996	0
Osteomyelitis of shoulder region	0.0602996	0
Paranoid personality disorder	0.0602996	0
Pertussis	0.0602996	0
Physical aggression	0.0602996	0
Poisoning by cocaine	0.0602996	0
Pressure ulcer of coccygeal region	0.0602996	0
Primary atelectasis, in perinatal period	0.0602996	0
Primary malignant neoplasm of vagina	0.0602996	0
Recurrent cholangitis	0.0602996	0
Recurrent dislocation of hip	0.0602996	0
Refractory cytopenia with multilineage dysplasia	0.0602996	0
S√©zary's disease of extranodal AND/OR solid organ site	0.0602996	0
Secondary syphilis of skin and mucous membrane	0.0602996	0
Severe intellectual disability	0.0602996	0
Shock due to anesthesia	0.0602996	0
Stenosis of bile duct	0.0602996	0
Thoracic discitis	0.0602996	0
Todd's paresis	0.0602996	0
Toxic metabolic encephalopathy	0.0602996	0
Ultrasonography of liver abnormal	0.0602996	0
Numbness	0.0603387	1.58324
Hypertensive heart disease with congestive heart failure	0.0604124	0.588179
Stridor	0.0604124	0.588179
Adverse effect of prosthetic device	0.0606434	1.42217
Bipolar I disorder, most recent episode depression	0.061261	0.377421
Bladder muscle dysfunction - underactive	0.061261	0.377421
Interstitial pneumonia	0.061261	0.377421
Lagophthalmos	0.061261	0.377421
Mitral insufficiency and aortic stenosis	0.061261	0.377421
Obstructed hernia of anterior abdominal wall	0.061261	0.377421
Osteitis deformans	0.061261	0.377421
Uremia	0.061261	0.377421
Pneumonia	0.0613286	0.892031
Complication of medical care	0.0614068	0.74172
Aortic valve finding	0.0614159	2.18712
Dermatochalasis of left upper eyelid	0.0614159	2.18712
Dermatochalasis of right upper eyelid	0.0614159	2.18712
Fracture of distal end of radius	0.0614159	2.18712
Ganglion of joint	0.0614159	2.18712
Otalgia of right ear	0.0614159	2.18712
Bilateral visual defect of eyes	0.0615918	0.429237
Cyanosis	0.0615918	0.429237
Hypoalbuminemia	0.0615918	0.429237
Mantle cell lymphoma	0.0615918	0.429237
Liver cell carcinoma	0.0616111	0.701653
Cognitive disorder	0.0616601	0.612576
Secondary malignant neoplasm of adrenal gland	0.0616601	0.612576
Abnormal chromosomal and genetic finding on antenatal screening of mother	0.0624979	Inf
Abscess in epidural space of lumbar spine	0.0624979	Inf
Acute infective bronchitis	0.0624979	Inf
Amputated left lower limb below knee	0.0624979	Inf
Arachnoid cyst	0.0624979	Inf
Benign neoplasm of face	0.0624979	Inf
Bilateral arthritis of hip	0.0624979	Inf
Breech presentation with antenatal problem	0.0624979	Inf
Central nervous system malformation in fetus affecting obstetrical care	0.0624979	Inf
Congenital malformation of the urinary system	0.0624979	Inf
[truncated: 17,585 more rows]
