# Supplementary material for: Comorbidities associated with a clinically-recognized delirium diagnosis in the hospital using real world data
Source: Commun Med (Lond). 2025 Jul 22;5:304. doi: 10.1038/s43856-025-00986-5 (PMC12284072; doi:10.1038/s43856-025-00986-5)
Supplement: Supplementary file 5 — Supplementary Data 3 [file 43856_2025_986_MOESM5_ESM.xlsx]

## Sheet: Sheet1
Supplementary Data 3 (Related to Fig. 2): Differential comorbidities between delirium and control patients in UC-wide data
Diagnosis	p-value	Odds Ratio (Control vs delirium)
Disorientated	9.77e-99	0.335222
Dementia	3.11e-98	0.383549
Altered mental status	2.25e-95	0.378924
Dementia associated with another disease	1.77e-74	0.347792
Disturbance of consciousness	6.6e-67	0.37675
Disorder of brain	2.78e-60	0.462582
Dementia with behavioral disturbance	8.61e-59	0.298818
Organic mental disorder	1.09e-58	0.426889
Alzheimer's disease	1.36e-55	0.348399
Sepsis	1.09e-49	0.556985
Restlessness and agitation	1.84e-40	0.340676
Toxic encephalopathy	8.45e-39	0.33332
Melanocytic nevus	1.19e-36	2.07727
Pregnant	1.66e-36	11.7189
Psychotic disorder	1.72e-36	0.435871
Mental disorder	1.83e-32	0.35147
Metabolic encephalopathy	8.7e-32	0.406917
Urinary tract infectious disease	6.54e-31	0.692129
Finding related to attentiveness	4.31e-30	0.502604
Dehydration	2.72e-28	0.634174
Acidosis	1.35e-27	0.614905
Benign neoplasm of skin	1.58e-27	2.02621
Third trimester pregnancy	2.81e-27	21.9151
Acute renal failure syndrome	2.9e-27	0.700646
Seizure	6.16e-27	0.500752
Discoloration of skin	7.54e-27	1.80906
Primary degenerative dementia of the Alzheimer type; senile onset	2.17e-25	0.379257
Asthenia	9.26e-25	0.686983
Hemangioma of skin and subcutaneous tissue	5.88e-24	1.97093
Hyperpigmentation of skin	7.73e-24	1.84616
High risk pregnancy	1.16e-23	7.78726
Epilepsy	1.23e-23	0.456078
Amnesia	2.33e-23	0.639061
Infection due to Escherichia coli	2.71e-23	0.553309
Major depression; single episode	1.02e-22	0.684679
Senile hyperkeratosis	1.21e-22	1.53001
Hypo-osmolality and or hyponatremia	4.65e-22	0.698738
Falls	7.5e-22	0.567342
Second trimester pregnancy	2.76e-21	27.0061
Unplanned pregnancy	5.68e-21	17.532
Anemia	1.26e-20	0.757599
Parkinson's disease	3.09e-20	0.490554
Pneumonitis due to inhaled substance	3.68e-20	0.577353
Depressive disorder	5.27e-20	0.720745
Difficulty walking	5.39e-20	0.656235
Constipation	1.08e-18	0.759348
Prediabetes	1.66e-18	1.61009
Cerebral edema	3.89e-18	0.44906
Vascular dementia without behavioral disturbance	5.89e-18	0.415492
Hypovolemia	1.56e-17	0.62716
Mental alertness - finding	1.68e-17	0.401442
Adult failure to thrive syndrome	5.69e-17	0.554554
Severe protein-calorie malnutrition (Gomez: less than 60 percent of standard weight)	6.07e-17	0.595961
Delusional disorder	1.02e-16	0.334617
Inflamed seborrheic keratosis	1.5e-16	1.67392
Pain due to neoplastic disease	1.5e-16	0.569266
Behavior finding	2.01e-16	0.326062
Bacteremia	4.16e-16	0.603166
Minimal cognitive impairment	4.76e-16	0.548557
Complication occurring during pregnancy	4.81e-16	6.73043
Anemia of chronic disease	5.06e-16	0.65199
Nuclear senile cataract	6.43e-16	1.49153
First trimester pregnancy	7.28e-16	13.7366
Moderate protein-calorie malnutrition (weight for age 60-74 percent of standard)	7.45e-16	0.562134
Hypokalemia	1.16e-15	0.718279
Chronic phototoxic dermatitis	2.66e-15	1.70469
Skin changes due to chronic exposure to non-ionizing radiation	4.63e-15	1.69123
Mild cognitive disorder	1.38e-14	0.561535
Leukocytosis	2.77e-14	0.719993
Joint pain	4.52e-14	1.36699
Scar conditions and fibrosis of skin	4.94e-14	1.69515
Actinic keratosis	5.85e-14	1.39313
Menopause present	6.77e-14	1.69965
Thrombocytopenic disorder	8.7e-14	0.71155
Septic shock	1.08e-13	0.566798
Palpitations	1.15e-13	1.51384
Non-neoplastic nevus	1.66e-13	1.75398
Alcohol abuse	1.76e-13	0.61828
Muscle atrophy	1.81e-13	0.664607
Acute hypoxemic respiratory failure	2.23e-13	0.685589
Anxiety disorder	2.74e-13	0.773969
Injury of head	3.19e-13	0.684693
Bed-ridden	4.39e-13	0.460932
Deficiency of macronutrients	5.63e-13	0.611796
Bacterial infection due to Klebsiella pneumoniae	1.57e-12	0.52049
Pain of left knee region	2.39e-12	1.39441
Mixed hyperlipidemia	3.01e-12	1.39791
Aphasia	3.17e-12	0.556664
Chronic sinusitis	3.23e-12	1.56522
Non-infectious systemic inflammatory response syndrome without acute organ failure	3.4e-12	0.533724
Reduced mobility	3.62e-12	0.732276
Diverticulosis of large intestine without diverticulitis	3.94e-12	1.4337
Hepatic encephalopathy	4.76e-12	0.485866
Low blood pressure	4.84e-12	0.745584
Hyperosmolality and or hypernatremia	7.17e-12	0.602229
Disorder of phosphorus metabolism	1.5e-11	0.665055
Retention of urine	1.54e-11	0.753759
Alkalosis	2.12e-11	0.531581
Sepsis due to Escherichia coli	2.92e-11	0.506624
Urinary incontinence	3.35e-11	0.739819
Finding related to pregnancy	3.38e-11	2.16576
Bipolar disorder	3.74e-11	0.552448
Secondary thrombocytopenia	3.89e-11	0.573581
Hepatic failure	4.01e-11	0.562288
Disorder of nasal cavity	4.07e-11	1.43165
Pain in finger	5.06e-11	1.88389
Osteoarthritis of knee	5.08e-11	1.30402
Altered sensation of skin	6.35e-11	1.41985
Muscle pain	8.3e-11	1.39257
Epidermoid cyst	8.36e-11	1.79934
Hallucinations	1.24e-10	0.471051
Degeneration of lumbar intervertebral disc	1.28e-10	1.36128
Disorder of bone	1.33e-10	1.26164
Neoplasm of uncertain behavior of skin	1.48e-10	1.33924
Tachycardia	1.49e-10	0.730197
Suicidal thoughts	1.92e-10	0.532007
Lumbar radiculopathy	1.99e-10	1.40801
Melanocytic nevus of trunk	2.39e-10	2.13618
Primary malignant neoplasm of prostate	2.56e-10	1.52543
Elderly primigravida	2.61e-10	35.6417
Abnormal findings on diagnostic imaging of breast	2.9e-10	1.70013
Premature beats	3e-10	1.68138
Alcohol dependence	3.13e-10	0.631089
Erectile dysfunction	3.93e-10	1.53556
Benign neoplasm of colon	4.22e-10	1.42184
Allergic rhinitis	4.27e-10	1.32188
Pain in limb	4.42e-10	1.24476
Peripheral neuritis	4.45e-10	1.36908
Pain in right hand	4.66e-10	1.74433
Consciousness and/or awareness finding	4.72e-10	0.435326
Acute cystitis	5.25e-10	0.741308
Nausea and vomiting	5.5e-10	0.761618
Plantar fascial fibromatosis	5.75e-10	1.94476
Diffuse Lewy body disease	5.75e-10	0.296318
Disorder of skin and/or subcutaneous tissue	6.8e-10	1.31124
Respiratory failure	7.5e-10	0.643526
Drug resistance	7.76e-10	0.619757
Senile dementia of the Lewy body type	7.77e-10	0.284958
Malaise	8.29e-10	0.821003
Closed fracture of neck of femur	8.95e-10	0.595166
Lumbar spondylosis	9.99e-10	1.36716
Visual hallucinations	1.01e-09	0.338262
Glaucoma suspect	1.17e-09	1.63577
Osteoarthrosis of the carpometacarpal joint of the thumb	1.31e-09	1.78492
Sprain of upper extremity	1.59e-09	1.92157
Localized; primary osteoarthritis of the hand	1.87e-09	1.50769
Nasal congestion	1.88e-09	1.65588
Disorder of thigh	1.92e-09	1.70709
Benign neoplasm of ascending colon	2.03e-09	1.81186
Verruca vulgaris	2.05e-09	1.74456
Spontaneous cerebral hemorrhage	2.21e-09	0.521875
Cerebral infarction	2.65e-09	0.732236
Primary malignant neoplasm of brain	2.88e-09	0.408261
Reactive confusion	2.9e-09	0
Sepsis due to Gram negative bacteria	3.28e-09	0.543269
Anemia of pregnancy	3.39e-09	31.878
Pressure ulcer	3.46e-09	0.52186
Enthesopathy	4.06e-09	1.81349
Cognitive communication disorder	4.3e-09	0.491674
Secondary erectile dysfunction	6.02e-09	1.52911
Infection and inflammatory reaction due to prosthetic device; implant and graft in urinary system	6.22e-09	0.561207
Dependence on wheelchair	6.34e-09	0.566222
Muscle weakness	6.55e-09	0.745445
Neoplasm of brain	6.55e-09	0.473859
Hypoxemia	6.65e-09	0.760914
Mammography abnormal	6.93e-09	1.74842
Cachexia	8.02e-09	0.638409
Nicotine dependence	8.54e-09	0.747021
Disorder of sebaceous gland	8.6e-09	1.48846
Cerebral hemorrhage	8.92e-09	0.451225
Joint pain of pelvic region	9.94e-09	1.28202
Gangrenous disorder	1.02e-08	0.555984
Unsteady when standing	1.15e-08	0.71069
Localized; primary osteoarthritis	1.26e-08	1.52526
Benign neoplasm of transverse colon	1.34e-08	1.79684
Acute respiratory failure	1.36e-08	0.673881
Cerebral infarction due to thrombosis of cerebral arteries	1.43e-08	0.707056
Disorder of ear	1.74e-08	1.88878
Neoplasm of uncertain behavior of brain	1.86e-08	0.510596
Maternal AND/OR fetal condition affecting labor AND/OR delivery	2.11e-08	8.25521
Polyp of colon	2.11e-08	1.41722
Weakness of face muscles	2.15e-08	0.574055
Paresthesia	2.21e-08	1.46392
Lumbago with sciatica	2.31e-08	1.4036
Ocular hypertension	2.33e-08	1.5135
Tear film insufficiency	2.43e-08	1.36187
Alcohol withdrawal syndrome	2.47e-08	0.482992
Acquired trigger finger	2.57e-08	1.66911
Acute sinusitis	2.62e-08	1.59594
Pancytopenia	2.81e-08	0.680462
Rhabdomyolysis	2.96e-08	0.419063
Pyelonephritis	3.18e-08	0.638177
Hypomagnesemia	3.69e-08	0.704959
Malnutrition (calorie)	3.77e-08	0.632738
Oral phase dysphagia	3.77e-08	0.478019
Pressure ulcer stage 3	4.21e-08	0.511223
Essential hypertension	4.57e-08	0.853794
Generalized epilepsy	5.1e-08	0.313941
Sebaceous cyst of skin	5.11e-08	1.47445
Primary degenerative dementia of the Alzheimer type; presenile onset	5.84e-08	0.309949
Drug-induced constipation	6.16e-08	0.683415
Blood glucose abnormal	6.33e-08	1.48196
Acute hypercapnic respiratory failure	6.45e-08	0.565927
Pain of right knee joint	6.9e-08	1.27788
Postmenopausal state	7.72e-08	1.64749
Acute pharyngitis	7.93e-08	1.41843
Pneumonia	8.26e-08	0.812287
Secondary malignant neoplasm of bone	8.43e-08	0.671477
Infection due to enterococcus	8.47e-08	0.594839
Enthesopathy of foot region	8.7e-08	3.87331
Vascular dementia with behavioral disturbance	9.1e-08	0.314171
Internal hemorrhoids	9.17e-08	1.51146
Localized; primary osteoarthritis of the ankle and/or foot	9.76e-08	1.57655
Complication of pregnancy; childbirth and/or puerperium	1.04e-07	14.9989
Pain of knee region	1.05e-07	1.39105
Raised prostate specific antigen	1.19e-07	1.51845
Infective pneumonia	1.23e-07	0.787626
Psychophysical visual disturbance	1.29e-07	0.381457
Fever	1.34e-07	0.798165
Mild intermittent asthma	1.42e-07	1.59885
Severe sepsis	1.42e-07	0.571336
Benign neoplasm of skin of trunk	1.48e-07	2.14043
Gastrointestinal hemorrhage	1.49e-07	0.738016
Disorder of plasma protein metabolism	1.63e-07	0.623839
Systemic inflammatory response syndrome	1.65e-07	0.563807
Non-toxic multinodular goiter	1.72e-07	1.52688
Brachial radiculitis	2.09e-07	1.47261
Contusion of head and/or neck	2.1e-07	0.519695
Disorder of extremity	2.11e-07	0.713054
Snoring	2.15e-07	1.59725
Herpes simplex without complication	2.27e-07	1.65787
Acute maxillary sinusitis	2.49e-07	1.80491
Refractory epilepsy	2.55e-07	0.416675
Tubulointerstitial nephritis	2.58e-07	0.663696
Bronchitis	3.24e-07	1.32376
Hydrocephalus	3.29e-07	0.448765
Hemorrhoids	3.37e-07	1.27618
Fetal condition affecting obstetrical care of mother	3.53e-07	14.0592
Migraine with aura	3.54e-07	1.97845
Neck pain	3.6e-07	1.23725
Anesthesia of skin	3.91e-07	1.37386
Hand pain	3.97e-07	1.51403
Dysarthria	4.17e-07	0.650713
Hypervolemia	4.25e-07	0.763522
Disorder of muscle	4.79e-07	1.26263
Secondary malignant neoplasm of brain	4.94e-07	0.542831
Refractory localization-related epilepsy	4.97e-07	0.399771
Benign hypertensive renal disease with renal failure	5.51e-07	0.744035
Schizoaffective disorder	5.66e-07	0.471593
Clostridium difficile colitis	5.67e-07	0.659892
Intramural leiomyoma of uterus	6.68e-07	4.14375
Portal hypertension	7.12e-07	0.682807
Pressure ulcer of sacral region	7.28e-07	0.642778
Pain in left foot	7.3e-07	1.32605
Grand mal status	7.46e-07	0.314951
Mixed acid-base balance disorder	8e-07	0.56368
Myopia	8.47e-07	1.57997
Breast lump	8.94e-07	1.50432
Stimulant abuse	9.33e-07	0.567375
Posterior rhinorrhea	9.72e-07	1.43821
Staphylococcal infectious disease	9.78e-07	0.609587
Hypertrophic condition of skin	1.03e-06	1.60987
Hemiplegia of nondominant side	1.08e-06	0.479297
Psychostimulant dependence	1.11e-06	0.506871
Pleural effusion	1.21e-06	0.817504
Tear of medial meniscus of knee	1.21e-06	2.5623
Hemangioma	1.26e-06	1.68815
Tinnitus	1.3e-06	1.45554
Chronic kidney disease	1.31e-06	0.836956
Digestive symptom	1.39e-06	1.62778
Late effect of complications of procedure	1.49e-06	0.752347
Ascites due to alcoholic cirrhosis	1.52e-06	0.563208
Chondromalacia	1.57e-06	3.75311
Scalp laceration	1.61e-06	0.605459
Compression of brain	1.62e-06	0.504497
Epilepsia partialis continua	1.62e-06	0.0423972
Sciatica	1.69e-06	1.39574
Pure hypercholesterolemia	1.72e-06	1.19182
Localization-related idiopathic epilepsy	1.94e-06	0.505146
Allergic rhinitis due to pollen	2.08e-06	1.76154
Gestation period; 8 weeks	2.31e-06	Infinity
Abnormal glucose level	2.32e-06	1.2094
Degeneration of lumbosacral intervertebral disc	2.4e-06	1.42667
Lack of exercise	2.53e-06	1.94769
Presbyopia	2.63e-06	1.38862
Dyspareunia	2.74e-06	3.90806
Secondary malignant neoplasm of brain and spinal cord	2.75e-06	0.554373
Abnormal glucose tolerance in mother complicating pregnancy; childbirth AND/OR puerperium	2.79e-06	7.49693
Generalized convulsive epilepsy	3.07e-06	0.25761
Impaired glucose tolerance test	3.13e-06	1.60097
Disorder of musculoskeletal system	3.35e-06	1.44171
Calcaneal spur	3.41e-06	1.96592
Cervical radiculopathy	3.45e-06	1.42625
Laceration of head	3.49e-06	0.630835
Alcohol withdrawal delirium	3.59e-06	0.321045
Status epilepticus	3.62e-06	0.401924
Sciatic nerve lesion	3.83e-06	1.95083
Hyperkalemia	4.05e-06	0.81779
Carpal tunnel syndrome	4.11e-06	1.43634
Deviated nasal septum	4.24e-06	1.64659
Disorder of the larynx	4.32e-06	2.14336
Acquired coagulation factor deficiency	4.37e-06	0.505319
Vomiting of pregnancy	4.54e-06	Infinity
Encephalitis; myelitis and encephalomyelitis	4.81e-06	0.331383
Paralytic syndrome on one side of the body as late effect of cerebrovascular accident	5.05e-06	0.648607
Dysphagia	5.15e-06	0.838492
Late effect of medical and surgical care complication	5.16e-06	0.740112
Uterine leiomyoma	5.24e-06	1.73749
Non-toxic uninodular goiter	5.48e-06	1.3835
Alcohol intoxication	5.63e-06	0.55912
Rectal polyp	5.73e-06	1.96933
Shock	6.18e-06	0.639473
Pure hyperglyceridemia	6.23e-06	1.57433
Acute frontal sinusitis	6.29e-06	2.40313
Acute atopic conjunctivitis	6.39e-06	1.76563
Vitreous degeneration	6.45e-06	1.36872
Contusion of scalp	6.56e-06	0.612148
Neoplastic disease of uncertain behavior	6.72e-06	1.61917
Bunion	6.75e-06	1.92279
Gestation period; 36 weeks	7.07e-06	20.6043
Suspected fetal abnormality affecting management of mother	7.26e-06	11.7116
Hypoglycemia	7.26e-06	0.68805
Complication of urinary catheter	7.71e-06	0.610619
Anemia in neoplastic disease	7.85e-06	0.676997
Hip pain	7.88e-06	1.19853
Mood disorder	7.91e-06	0.673049
Tobacco dependence syndrome	8.17e-06	0.777526
Astigmatism	8.71e-06	1.39871
Early stage of pregnancy	8.92e-06	Infinity
Gestation period; 34 weeks	8.92e-06	Infinity
Gestation period; 35 weeks	8.92e-06	Infinity
Hemorrhagic complication of pregnancy	8.92e-06	Infinity
Blood coagulation disorder	9.21e-06	0.728283
Sensorineural hearing loss; bilateral	9.69e-06	1.27409
Complex partial epileptic seizure	9.95e-06	0.375096
Intracranial hemorrhage following injury	9.99e-06	0.226739
Chronic rhinitis	1.05e-05	1.40695
Nutritional marasmus	1.08e-05	0.523521
Osteoarthritis of left knee joint	1.11e-05	8.43089
Acute tubular necrosis	1.12e-05	0.725659
Band neutrophil count above reference range	1.14e-05	0.322416
Disorder of pharynx	1.15e-05	2.01672
Dysphonia	1.19e-05	1.3424
Infection by methicillin sensitive Staphylococcus aureus	1.29e-05	0.615192
Impaired cognition	1.3e-05	0.52453
Disorder of skin	1.33e-05	1.30699
Chronic cough	1.38e-05	1.35908
Disorder of bone and articular cartilage	1.38e-05	1.21196
Ascites	1.39e-05	0.787957
Inflammatory disease of the central nervous system	1.46e-05	0.353218
Myocardial infarction due to demand ischemia	1.47e-05	0.633144
Hair follicle disorder	1.48e-05	1.45428
Clostridioides difficile infection	1.58e-05	0.699561
Loss of consciousness	1.58e-05	0.82647
Subdural hemorrhage	1.6e-05	0.62401
Benign neoplastic disease	1.65e-05	1.77258
Acute stress disorder	1.66e-05	1.54181
Anemia in chronic kidney disease	1.73e-05	0.794855
Injury of muscle(s) and tendon(s) of peroneal muscle group at lower leg level	1.76e-05	Infinity
Urgent desire to urinate	1.78e-05	1.33771
Drowsy	1.8e-05	0.680304
Cough	1.81e-05	1.14897
Impaired glucose tolerance	1.85e-05	1.55272
Arthralgia of the ankle and/or foot	1.87e-05	1.29912
Sepsis due to Streptococcus group D	1.91e-05	0.532074
Acne	1.97e-05	1.77825
Radial styloid tenosynovitis	2.09e-05	2.21541
Lateral epicondylitis	2.19e-05	2.00359
Osteophyte of bone	2.24e-05	1.51434
Pressure ulcer of lower back	2.26e-05	0.576589
Cortical senile cataract	2.33e-05	1.77681
Inflammatory dermatosis	2.36e-05	1.20698
Menopause finding	2.44e-05	1.57726
Acute posthemorrhagic anemia	2.45e-05	0.828249
Dependence on enabling machine or device	2.51e-05	1.41514
Blepharitis	2.52e-05	1.36816
Obstructive hydrocephalus	2.52e-05	0.504764
Generally unwell	2.54e-05	0.725671
Alcoholic hepatitis	2.58e-05	0.355628
Orthostatic hypotension	2.6e-05	0.773229
Angina pectoris	2.68e-05	1.37973
Anxiety state	2.77e-05	0.851447
Pain of breast	2.77e-05	1.5401
Strain of muscle and/or tendon of lower leg	2.9e-05	2.19112
Localization-related epilepsy	2.93e-05	0.492874
Subcortical hemorrhage	2.98e-05	0.210571
Pain in pelvis	3.03e-05	1.35774
Slow transit constipation	3.03e-05	0.713978
Hypoglycemia due to type 2 diabetes mellitus	3.06e-05	0.680723
Pruritus of genital organs	3.31e-05	1.96629
Diverticular disease of colon	3.42e-05	1.28865
Mental disorders during pregnancy; childbirth and the puerperium	3.46e-05	7.80489
Group B streptococcus carrier complicating pregnancy	3.46e-05	Infinity
Viral hepatitis C	3.54e-05	0.725444
Disorder of fluid AND/OR electrolyte	3.64e-05	0.684958
Altered bowel function	3.69e-05	1.71434
Pressure ulcer stage 1	3.71e-05	0.620333
Disorder of pigmentation	3.89e-05	1.63846
Primary localized osteoarthrosis of pelvic region	4.08e-05	1.60061
Pain in right foot	4.24e-05	1.26276
Simple partial seizure	4.6e-05	0.246825
Acquired hallux valgus	4.62e-05	1.66559
Knee joint effusion	5.18e-05	1.29473
Complex partial seizure with impairment of consciousness	5.2e-05	0.3854
Cirrhosis of liver	5.37e-05	0.773938
Residual cognitive deficit as late effect of cerebrovascular accident	5.59e-05	0.407384
Pyonephrosis	5.65e-05	0.522574
Acute subendocardial infarction	5.87e-05	0.744962
Pressure ulcer of buttock	5.94e-05	0.646292
Oropharyngeal dysphagia	6.07e-05	0.780156
Pressure ulcer stage 2	6.2e-05	0.68562
Loss of appetite	6.33e-05	0.780838
Pinguecula	6.42e-05	2.50145
Cervical spondylosis without myelopathy	6.45e-05	1.27375
Wrist joint pain	6.46e-05	1.30549
Achilles tendinitis	6.63e-05	2.0242
Acute upper respiratory infection	6.69e-05	1.18736
End-stage renal disease	6.69e-05	0.781736
Pregnancy test positive	6.81e-05	Infinity
Traumatic subdural hemorrhage	6.87e-05	0.61159
Proteus infection	6.95e-05	0.55154
Cerebral amyloid angiopathy	6.97e-05	0.266357
Ankle joint effusion	6.99e-05	1.57405
Impaired fasting glycemia	7.11e-05	1.49234
Osteoarthritis of hip	7.16e-05	1.23933
Degenerative joint disease of ankle AND/OR foot	7.29e-05	1.69485
Sensorineural hearing loss	7.33e-05	1.43563
Disorder due to infection	7.37e-05	0.669071
Senile cataract	7.87e-05	1.28043
Hypertensive emergency	8.07e-05	0.562263
Secondary malignant neoplasm of nervous system	8.1e-05	0.512576
Localized swelling; mass and lump; neck	8.2e-05	1.45495
Female infertility	8.78e-05	16.8524
Atrophic vaginitis	9.47e-05	1.32938
Bacterial infection due to Proteus mirabilis	9.71e-05	0.421972
Chronic gastritis	9.78e-05	1.49502
Chronic hepatitis C	9.91e-05	0.725057
Pressure ulcer stage 4	9.94e-05	0.465455
Secondary malignant neoplasm of unknown site	0.0001	0.670194
Postoperative state	0.000102	1.14709
Neoplasm of uncertain behavior of soft tissues	0.000102	1.41263
Gestational diabetes mellitus	0.000107	7.17914
Disorder of pregnancy	0.00011	1.79391
Infestation by Pediculus	0.000113	0.274222
Tibialis tendinitis	0.000113	2.40116
Shoulder joint pain	0.000122	1.16446
Disorder of function of stomach	0.000125	1.34665
Chronic viral hepatitis C with hepatic coma	0.000129	0.383676
Disorder of breast	0.000131	1.58221
Talipes planus	0.000132	1.8184
RhD negative	0.000134	Infinity
Antepartum hemorrhage	0.000134	Infinity
Uterine scar from previous surgery in pregnancy; childbirth and the puerperium	0.000134	Infinity
Conduct disorder	0.000136	0.40858
Hand muscle strain	0.000138	3.98178
Primary central nervous system lymphoma	0.000141	0.186581
Malignant tumor of head and neck	0.000145	1.70144
Complication of medical care	0.000145	0.681005
Acute ischemic heart disease	0.000146	0.712767
Neurogenic bladder	0.000148	0.70293
Dizziness and giddiness	0.00015	1.15223
Hemiplegia	0.000152	0.594623
Abnormal breathing	0.000154	1.15438
Pressure ulcer of heel	0.000155	0.566102
Glasgow coma scale finding	0.000155	0.566102
Alcoholic cirrhosis	0.000156	0.683058
Female stress incontinence	0.000156	1.44248
Malnutrition of moderate degree (Gomez: 60 percent to less than 75 percent of standard weight)	0.000162	0.573439
Dementia associated with alcoholism	0.000162	0.293033
Allergic disposition	0.000164	1.33848
Contusion of head	0.000169	0.692781
Monoclonal gammopathy (clinical)	0.00017	1.48138
Open wound of forehead without complication	0.000171	0.488713
Complication of surgical procedure	0.000174	0.799101
Elbow joint pain	0.000178	1.40498
Cerebrovascular disease	0.000179	0.753253
Excess skin of eyelid	0.000179	1.64794
Varicose veins of lower extremity	0.000182	1.40685
Osteoarthritis	0.000183	1.14275
Recurrent major depressive episodes; severe; with psychosis	0.000184	0.376761
Hypertrophy of nasal turbinates	0.00019	1.89688
Cerebral infarction due to embolism of cerebral arteries	0.000193	0.638903
Strain of supraspinatus muscle AND/OR tendon	0.000194	2.30859
Primary malignant neoplasm of temporal lobe	0.000198	0.318947
Benign paroxysmal positional vertigo	0.000198	1.37653
Moderate major depression; single episode	0.000204	0.663785
Chronic allergic conjunctivitis	0.000207	1.54168
Paralytic ileus	0.000213	0.642207
Chronic kidney disease stage 5 due to hypertension	0.000214	0.676892
Acute non-ST segment elevation myocardial infarction	0.000218	0.773618
Hypertensive urgency	0.000219	0.719791
Intervertebral disc prolapse	0.00022	1.79874
Achilles bursitis	0.000222	2.4054
Type 1 diabetes mellitus	0.000222	0.608746
Callosity	0.000224	1.40647
Impingement syndrome of shoulder region	0.000228	1.53173
Abnormal finding on evaluation procedure	0.000228	1.30821
Injury of muscle and tendon at neck level	0.000232	1.49652
Closed intertrochanteric fracture	0.000237	0.619633
Swelling / lump finding	0.000239	1.23007
Graft complications	0.000241	0.510891
Overlapping malignant neoplasm of brain	0.000242	0.194376
Female genital organ symptoms	0.000242	1.40865
Disorder of capillaries	0.000247	1.51886
Nocturia	0.000252	1.25841
Rupture of popliteal space synovial cyst	0.000255	8.89299
Normal pressure hydrocephalus	0.000255	0.534606
Chronic pulmonary edema	0.000257	0.757839
Symptom of head and neck region	0.000257	1.73857
Acne vulgaris	0.000262	2.02132
Ventricular premature complex	0.000262	1.28857
Placenta previa with hemorrhage	0.000265	Infinity
Gestation period; 16 weeks	0.000265	Infinity
Nontraumatic rotator cuff tear	0.000278	1.3837
Obesity	0.000278	1.1643
Chronic osteomyelitis of lower leg	0.000281	0.109808
Sleep apnea	0.0003	1.22739
Cataract	0.000301	1.19213
Open wound of scalp without complication	0.000304	0.554585
Noninflammatory cervical disorder	0.000307	2.14838
Endocrine; nutritional and metabolic disease complicating pregnancy; childbirth and puerperium	0.000307	14.9776
Gestation period; 37 weeks	0.000307	14.9776
Closed fracture thoracic vertebra	0.000315	0.656056
Myoclonus	0.000324	0.56364
Reduced fetal movement	0.000325	6.55361
Complication occurring during labor and delivery	0.000325	6.55361
Urogenital finding	0.000333	1.26284
Multi-infarct dementia; uncomplicated	0.000336	0.581443
Cerebral ischemia	0.000342	0.70943
Disorder of nervous system	0.000342	0.692008
Cellulitis	0.00035	0.827458
Psychoactive substance-induced organic anxiety disorder	0.000367	0.556487
Acute diastolic heart failure	0.000367	0.704428
Disorder of neck	0.000383	2.23603
Uncomplicated alcohol withdrawal	0.000391	0.450286
Primary malignant neoplasm of thyroid gland	0.000394	1.85764
Incipient senile cataract	0.000395	4.68192
Muscle strain	0.0004	1.31485
Diffuse non-Hodgkin's lymphoma; small cell (clinical)	0.000401	4.37058
Abnormal results of cardiovascular function studies	0.000402	1.34328
Acute alcoholic liver disease	0.000406	0.393585
Drug-induced delirium	0.000406	0.393585
Renal failure syndrome	0.000417	0.728361
Blepharitis of left eyelid	0.000438	1.44204
Candidiasis of urogenital site	0.000442	0.593456
Combined form of senile cataract	0.000443	1.38122
Insomnia	0.000448	0.879798
Chronic diastolic heart failure	0.000466	0.84055
Arthropathy of joint of hand	0.000466	1.56337
Adrenal cortical hypofunction	0.000475	0.6706
Finding of vision of eye	0.000479	1.48757
Brief reactive psychosis	0.000484	0.381348
Intraductal carcinoma in situ of right breast	0.000488	2.88286
Pain in toe	0.00049	1.25192
Tinea pedis	0.000492	1.3419
Disorder of shoulder	0.000498	1.33165
Chronic kidney disease stage 4	0.000503	0.816318
Iron deficiency anemia	0.000517	0.861265
Recurrent miscarriage	0.000524	Infinity
Anemia during pregnancy - baby not yet delivered	0.000524	Infinity
Disease of the digestive system complicating pregnancy; childbirth and/or the puerperium	0.000524	Infinity
Disease of the respiratory system complicating pregnancy; childbirth and/or the puerperium	0.000524	Infinity
Twin pregnancy	0.000524	Infinity
Gestation period; 32 weeks	0.000524	Infinity
Gestation period; 38 weeks	0.000524	Infinity
Greater trochanteric pain syndrome	0.000529	1.32723
Secondary malignant neoplasm of liver	0.000532	0.671516
Acute on chronic hypoxemic respiratory failure	0.000541	0.725722
Asteatosis cutis	0.000543	1.25636
Asymmetrical sensorineural hearing loss	0.000545	1.55996
Chronic angle-closure glaucoma	0.000552	1.70186
Atypical squamous cells of undetermined significance on cervical Papanicolaou smear	0.000553	2.68611
Disorder in remission	0.000557	0.655731
Lymphosarcoma and reticulosarcoma	0.000563	6.24094
Insect bite; nonvenomous; lower leg	0.000571	14.0406
Chronic kidney disease stage 5	0.000572	0.755782
Incoordination	0.000592	0.742308
Age-related cognitive decline	0.000594	0.276399
Hydronephrosis	0.000596	0.773559
Bilateral tinnitus	0.000598	1.50771
Acute asthma	0.0006	1.38738
Streptococcal infectious disease	0.0006	0.654773
Derangement of medial meniscus	0.000601	2.59105
Coag./bleeding tests abnormal	0.000605	0.793605
Eye / vision finding	0.000618	1.4778
Hammer toe	0.000631	1.44774
Recurrent acute sinusitis	0.000634	2.21255
Long QT syndrome	0.000636	0.641253
Benign neoplasm of parathyroid gland	0.000636	2.74387
REM sleep behavior disorder	0.000645	0.53546
Skin sensation disturbance	0.000647	1.42993
Hypertensive heart failure	0.000653	0.834859
Erectile dysfunction following radical prostatectomy	0.000656	4.21408
Nausea	0.000665	0.865735
Localized; primary osteoarthritis of the shoulder region	0.000675	1.23643
Menopausal syndrome	0.00068	1.63721
Enthesopathy of ankle AND/OR tarsus	0.000712	1.98311
Severe major depression; single episode; with psychotic features	0.000725	0.346394
Pathological fracture of vertebra	0.000727	0.629375
Alopecia	0.000745	1.47019
Hemiplegia as late effect of cerebrovascular disease	0.000745	0.511654
Polyp of nasal cavity and/or nasal sinus	0.000756	2.30078
Acute alcoholic intoxication in alcoholism	0.000768	0.52156
Gastroesophageal reflux disease	0.000775	1.12328
Acute on chronic hypercapnic respiratory failure	0.000777	0.617666
Hemorrhage due to any device; implant AND/OR graft	0.000777	0.545105
Allergic contact dermatitis	0.000786	1.89926
Disorder affecting transplanted structure	0.000786	0.65376
Acute on chronic diastolic heart failure	0.000798	0.805295
Delivery normal	0.000814	7.95575
Slurred speech	0.000817	0.629664
Solitary cyst of breast	0.000843	1.9001
Late effects of cerebrovascular disease	0.000848	0.733355
Viral pneumonia	0.000849	0.549753
Tetraplegia	0.000866	0.425593
Cervico-occipital neuralgia	0.000868	1.87637
Imaging of thorax abnormal	0.000869	1.36912
Atelectasis	0.00087	0.875546
Radiculopathy due to cervical spondylosis	0.000894	1.6722
Primary bacterial peritonitis	0.000914	0.560771
Mechanical complication due to urethral indwelling catheter	0.000938	0.547152
Migraine without aura	0.00094	1.51816
Mammographic microcalcification of breast	0.000943	2.6767
Sprain of hip	0.000953	1.52224
Syncope and collapse	0.000956	0.843215
Idiopathic generalized epilepsy	0.000961	0.287063
Fecal impaction	0.000966	0.612211
Secondary malignant neoplasm of cerebral meninges	0.000967	0.124475
Finding of head and neck region	0.000968	1.26359
Acute cerebrovascular insufficiency	0.000976	0.508191
Melanocytic nevus of upper limb	0.000981	3.74578
Emotional state finding	0.000984	0.673995
Burn any degree involving less than 10 percent of body surface	0.00099	0.330995
Pyuria	0.00100133	0.722562
Complication of renal dialysis	0.00100416	0.519016
Drug abuse	0.001016	0.652292
Closed fracture of femur	0.001022	0.60917
Non-traumatic subdural hemorrhage	0.00102506	0.614974
Exocrine pancreatic insufficiency	0.00102713	0.436369
Hypothermia not associated with low environmental temperature	0.00102713	0.436369
Breech presentation	0.00103538	Infinity
Gestation period; 12 weeks	0.00103538	Infinity
Vulval and/or perineal noninflammatory disorders	0.0010536	1.75301
Gestation period; 39 weeks	0.00106098	13.1037
Pain in eye	0.00106319	1.47472
Lipoma of skin and subcutaneous tissue of limb	0.0010719	2.34296
Schizophrenia	0.0011	0.67145
Bipolar affective disorder; currently manic; severe; with psychosis	0.00112333	0.164731
Bacterial infectious disease	0.00113688	0.830158
Drug-induced hyperpyrexia	0.00113888	0.24345
Methicillin resistant Staphylococcus aureus infection	0.00114535	0.676546
Fibrocystic disease of breast	0.00114699	2.06926
Alcohol intoxication delirium	0.0011532	0.321688
Acquired palmoplantar keratoderma	0.00115514	1.44224
Communicating hydrocephalus	0.00118569	0.378074
Secondary malignant neoplasm of trunk	0.00118569	0.378074
Musculoskeletal symptom	0.00119213	0.792521
Chondromalacia of patella	0.00119866	1.90106
Closed fracture of one rib	0.00121636	0.71085
Migraine variants	0.00122611	2.13715
Solitary nodule of lung	0.00126972	1.16603
Chronic atrial fibrillation	0.00127988	0.834846
Paraplegia	0.00128865	0.571406
Secondary cataract	0.00130779	1.35361
Lumbosacral spondylosis without myelopathy	0.00131813	1.17605
Intestinal obstruction co-occurrent and due to decreased peristalsis	0.0013205	0.731561
Displacement of nephrostomy tube	0.00133772	0.310994
Hypertensive heart and chronic kidney disease	0.00133918	0.751668
Lobar pneumonia	0.00134151	0.651082
Pain at rest due to peripheral vascular disease	0.00134861	0.0777834
Dermatosis of eyelid	0.00134868	1.56903
Sprain of shoulder rotator cuff	0.00135677	1.73514
Poor stream of urine	0.00137238	1.96064
Steatosis of liver	0.00142995	1.25793
Factitious disorder with predominantly psychological signs and symptoms	0.0014314	0
Opioid abuse	0.00144254	0.608925
Lump in upper inner quadrant of left breast	0.00144567	7.48705
Maternal obesity complicating pregnancy; childbirth and the puerperium; antepartum	0.00144567	7.48705
Old myocardial infarction	0.00145952	0.854884
Tietze's disease	0.00146399	1.62902
Cramp in lower leg associated with rest	0.00146621	1.99622
Neutropenia associated with infectious disease	0.00146643	0.445901
Cerebral atherosclerosis	0.00146853	0.659715
Benign lipomatous tumor	0.00148285	1.60382
Lumbosacral radiculopathy	0.00150871	1.41369
Blepharitis of right eyelid	0.00152859	1.63171
Primary malignant neoplasm of frontal lobe	0.00153118	0.342063
Pathologic fracture of bone at site of neoplasm	0.0015482	0.474855
Somatoform autonomic dysfunction - gastrointestinal tract	0.00156342	2.00421
Incontinence of feces	0.00159918	0.778589
Intracranial hemorrhage	0.00160406	0.517711
Diabetic ketoacidosis without coma	0.00160781	0.63093
Basal cell carcinoma of truncal skin	0.00161052	1.51892
Pain of intercostal space	0.00161723	2.66591
Intestinal infectious disease	0.0016199	0.625987
Hypertensive renal failure	0.00163886	0.782521
Articular cartilage disorder of hip	0.00166551	5.61576
Smearing of feces	0.00167032	2.99679
Subserous leiomyoma of uterus	0.0016804	3.74474
Vitreous opacities	0.00170831	1.40722
Congestive heart failure	0.00171165	0.894024
Dependence on respirator	0.00171218	0.611726
Chronic kidney disease stage 3	0.00172309	0.887333
Wheelchair bound	0.00174117	0.587031
Hematemesis	0.00174222	0.697182
WaldenstrÃƒÂ¶m macroglobulinemia	0.00174743	4.11888
Disorder of bursa of shoulder region	0.00175226	1.36547
Disorder of patellofemoral joint	0.00176308	2.00008
Bipolar affective disorder; current episode depression	0.00177031	0.48332
Disorder of eyelid	0.00177612	1.43613
Malignant neoplasm of cerebrum (excluding lobes and ventricles)	0.00177715	0.13338
Open angle glaucoma suspect	0.00179554	1.79072
Cocaine abuse	0.00179913	0.53439
Cellulitis of left lower limb	0.00180363	0.781752
Cervical disc disorder with radiculopathy	0.00181196	2.36966
Otitis media	0.00183869	1.43219
Chronic kidney disease due to hypertension	0.00185701	0.871539
Bipolar I disorder	0.00186792	0.597208
Atrial fibrillation	0.00189019	0.898271
Strain of long head of biceps	0.00191253	3.12139
Cannabis abuse	0.00191368	0.611536
Carotid artery obstruction	0.00192376	1.21712
Bacterial enteritis	0.00193252	1.53558
Neurosis	0.00193306	0.585962
Continuous chronic alcoholism	0.00194938	0.519465
Senile osteoporosis	0.00194954	1.34282
Finding of urine output	0.00195116	0.668229
Polyneuropathy due to diabetes mellitus	0.00196371	0.745662
Gangrene due to type 2 diabetes mellitus	0.00196438	0.563871
Uterine size for dates discrepancy	0.00196499	12.167
Nutritional anemia	0.00196539	0.799999
Epilepsy; not refractory	0.00198823	0.175046
Pain provoked by trauma	0.00201504	0.608072
Dependence on supplemental oxygen	0.00202185	0.791134
Hypoxemic respiratory failure	0.0020308	0.670057
Digestive system finding	0.00203318	1.38862
Status epilepticus due to refractory complex partial seizures	0.00203945	0.207444
Generalized non-convulsive epilepsy	0.00203945	0.207444
Missed miscarriage	0.00204926	Infinity
Uncertain viability of pregnancy	0.00204926	Infinity
Eustachian tube disorder	0.00205724	1.45058
Peripheral angiopathy due to diabetes mellitus	0.00206252	0.574995
Esophageal varices without bleeding; associated with another disorder	0.00207706	0.690422
Victim of trauma with multiple injuries	0.00208143	0.455855
Colostomy present	0.00210378	0.662588
Disturbance of perception associated with conversion and dissociative phenomenon	0.00210742	0.322994
Somatic dysfunction of thoracic region	0.00212202	1.75362
Medial epicondylitis	0.00213301	2.40044
Ganglion of wrist	0.00213301	2.40044
Accidental poisoning by opiate agonist	0.00216673	0.403316
Recurrent bacterial infection	0.00217553	0.545735
Disorder of refraction AND/OR accommodation	0.00217695	1.41335
Sneezing	0.00217845	3.27718
Melanocytic nevus of lower limb	0.00218603	2.8095
Motion sickness	0.00218603	2.8095
Degeneration of cervical intervertebral disc	0.00229364	1.1863
Midline cystocele	0.00229447	1.66257
Dermatochalasis of right upper eyelid	0.00229447	1.66257
Bacterial infection due to Pseudomonas	0.00231814	0.732405
Irritable bowel syndrome	0.00234647	1.28539
Primary malignant neoplasm of tongue	0.00238017	1.96864
Infective otitis externa	0.00238977	1.49864
Neoplasm of digestive tract	0.00240692	1.54159
Recurrent major depression	0.00241607	0.761613
Acquired deformity of foot	0.00242684	1.56868
Benign neoplasm of soft tissue	0.00243704	1.69216
Dermatochalasis of left upper eyelid	0.00244963	1.65007
Slowing of urinary stream	0.00245912	1.90345
Single live birth	0.00246384	3.47754
Synovial cyst	0.00246384	3.47754
Hypermetropia	0.00253207	1.37204
Ptosis of eyelid	0.00255406	1.34746
Migraine with persistent visual aura	0.00255478	7.01844
Disorder of joint of ankle and/or foot	0.0025593	1.56016
Refractory generalized convulsive epilepsy	0.00259497	0.0849166
Megaloblastic anemia due to folate deficiency	0.00259635	0.399759
Sedative; hypnotic AND/OR anxiolytic-related disorder	0.00259635	0.399759
Infection due to anaerobic bacteria	0.00262317	0.548144
Chronic obstructive lung disease	0.00263431	0.880884
Closed fracture of pelvis	0.00265932	0.640012
Epidemic vertigo	0.00267496	3.58835
Enthesopathy of hip region	0.00271678	1.30301
Somatic dysfunction of lower limb	0.00272585	1.87503
Impulsive character	0.00275967	0.284001
Sequelae of injuries of lower limb	0.00276879	1.52004
Anatomical narrow angle glaucoma with borderline intraocular pressure	0.00278996	1.7666
Heart disease	0.00279349	1.17661
Secondary malignant neoplasm of lung	0.00280745	0.760264
Loose body in knee	0.00283405	3.93127
Primary malignant neoplasm of hypopharynx	0.00284077	5.30326
Sprain of metacarpophalangeal joint	0.00284077	5.30326
Disorder of thyroid gland	0.00285728	1.31284
Testicular hypofunction	0.00285728	1.31284
Infection AND/OR inflammatory reaction due to internal prosthetic device; implant AND/OR graft	0.00287054	0.727045
Bone marrow transplant present	0.00288617	0.718174
Macroglobulinemia	0.00290834	4.44573
Fibrosclerosis of breast	0.00290834	4.44573
Squamous cell carcinoma of skin of upper lip	0.00292735	1.47034
Synovitis and tenosynovitis	0.00292735	1.47034
Chronic kidney disease stage 3A	0.00293483	1.33414
Acquired renal cystic disease	0.00294854	1.18228
Benign neoplasm of sigmoid colon	0.00295449	1.44778
Epigastric pain	0.00295704	1.17005
Breast signs and symptoms	0.00295846	1.71614
Pain in right lower limb	0.00297581	1.17138
Sepsis due to methicillin resistant Staphylococcus aureus	0.0029945	0.640621
Tear of meniscus of knee	0.00302412	1.65024
Pain in throat	0.00306985	1.44902
Amblyopia	0.00309353	2.29006
Benign neoplasm of brain	0.0031148	0.395764
Herpesvirus infection	0.00311525	1.37532
Pressure ulcer of ankle	0.00315929	0.41456
Open wound of toe without complication	0.00319069	0.541197
Pneumonia and influenza	0.00321099	0.585291
Carcinoma in situ	0.00326604	1.72974
Benign neoplasm of cecum	0.0032815	1.43414
Ataxia	0.00329988	0.723599
Gastrostomy present	0.00331088	0.740917
Acute vaginitis	0.00333306	1.41311
Centriacinar emphysema	0.00334284	1.35297
Cyst and pseudocyst of pancreas	0.00339609	1.42975
Homonymous hemianopia	0.00340253	0.564344
Acute respiratory distress	0.00344081	0.690029
Bilateral visual impairment	0.00347649	0.21967
Bladder fistula	0.00347649	0.21967
Seizure disorder	0.00347649	0.21967
Disorder of glycoprotein metabolism	0.00347649	0.21967
Gastro-esophageal reflux disease with esophagitis	0.0035329	1.26235
Urticaria	0.00353646	1.43903
Neutropenia	0.00356484	0.79031
Late effect of musculoskeletal strain	0.00357373	1.64583
Intracranial injury with loss of consciousness	0.00357926	0.63283
Peripheral gangrene	0.00358028	0.366569
Subacute dyskinesia due to drug	0.00358603	0.466319
Chronic hepatic failure	0.00359473	0.688263
Chalazion	0.00360788	1.98236
Diverticulitis of colon	0.00361307	1.3278
Retinal drusen	0.00361787	1.51812
Drug abuse in remission	0.0036222	0.670986
Disease due to Gram-negative bacteria	0.00362231	0.62094
Low lying placenta	0.00362642	11.2306
Dehiscence of external surgical incision wound	0.00366796	0.704638
Hypertensive heart and renal disease with (congestive) heart failure	0.00369291	0.840758
Secondary parkinsonism	0.00374342	0.510126
Intentional self poisoning	0.00379131	0.428562
Uncomplicated moderate persistent asthma	0.00379207	1.46712
Disorder of magnesium metabolism	0.00380544	0.815429
Spinal stenosis of lumbar region	0.00384079	1.1407
Basal cell carcinoma of nose	0.00384783	1.51607
Frontotemporal dementia	0.00384795	0.486534
Secondary malignant neoplasm of adrenal gland	0.00385488	0.523331
Acute laryngitis	0.00392519	1.58883
Adhesive capsulitis of right shoulder	0.00396551	1.82128
Pruritus ani	0.00401085	2.08678
Subarachnoid hemorrhage	0.00404997	0.627467
Carcinoma in situ of prostate	0.00405991	Infinity
Rhesus isoimmunization with antenatal problem	0.00405991	Infinity
Mild hyperemesis gravidarum	0.00405991	Infinity
Fetal heart finding	0.00405991	Infinity
Gastrointestinal stromal tumor of large intestine	0.00405991	Infinity
Gestation less than 24 weeks	0.00405991	Infinity
Gestation period; 26 weeks	0.00405991	Infinity
Gestation period; 28 weeks	0.00405991	Infinity
Closed fracture of nasal bones	0.0041843	0.64126
Fibromyalgia	0.00431079	1.34622
Arthropathy of knee joint	0.00431924	1.25234
Sensory hearing loss	0.004324	1.98651
Laceration of nose	0.00436239	0.454944
Hematopoietic system finding	0.00436645	1.20421
Closed transcervical fracture of femur	0.00438901	0.296947
Elevated level of transaminase and lactic acid dehydrogenase	0.00442995	0.763955
Acquired absence of cervix and uterus	0.00443296	0.757078
Gestation period; 30 weeks	0.00448985	6.54992
Drug dependence	0.00449704	0.386101
Fracture of fifth lumbar vertebra	0.00449704	0.386101
Heart failure	0.00452035	0.893237
Low back pain	0.00454453	1.09902
Trichilemmal cyst	0.00456478	3.7437
Post-inflammatory hyperpigmentation	0.00456617	1.90768
Somatic dysfunction of upper limb	0.00456617	1.90768
Anoxic encephalopathy	0.00458529	0.408172
Explosive personality disorder	0.00458529	0.408172
Chronic kidney disease stage 3B	0.00459519	1.30435
Cramp in limb	0.0046474	1.28828
Lumbar spondylolisthesis	0.00468754	1.31071
Open angle with borderline intraocular pressure	0.00472236	1.87453
Bilateral sensory hearing loss	0.00474685	1.23679
Pathological fracture	0.00476653	0.720468
Late effect of accident due to natural and environmental factors	0.00479162	4.21133
Vitreoretinal adhesion	0.00481424	4.99081
Full thickness rotator cuff tear	0.00481538	1.61519
Imaging of biliary tract abnormal	0.00484907	2.63875
Cyst of nasal sinus	0.00487507	1.94613
Somatic dysfunction of lumbar region	0.00499892	1.63652
Adhesive capsulitis of shoulder	0.0050066	1.48608
Chronic alcoholism in remission	0.00502969	0.712097
Basal cell carcinoma of skin	0.00503513	1.24317
Neoplasm of digestive system	0.00506061	1.46596
Primary malignant neoplasm of oropharynx	0.00507576	2.44909
Plantar nerve lesion	0.00518507	3.0425
Neurogenic claudication	0.00521535	1.22695
Collapse of thoracic vertebra	0.0052805	0.69469
Lesion of ulnar nerve	0.00528675	1.40058
Iliotibial band friction syndrome	0.0052938	1.45265
Injury of foot	0.0052938	1.45265
Self inflicted injury	0.00531518	0.497396
Sepsis due to anaerobic bacteria	0.00531518	0.497396
Gastroesophageal reflux disease without esophagitis	0.00532582	1.09113
Closed fracture lumbar vertebra	0.00533152	0.714748
Myositis	0.00533643	1.52472
Kidney stone	0.00534642	1.18247
Lichen simplex chronicus	0.00537284	1.68774
Infectious disease carrier	0.00537387	0.609667
Benign neoplasm of descending colon	0.00537756	1.49466
Hand joint pain	0.00544533	1.55367
Carcinoma in situ of skin of upper limb	0.00544859	1.57896
Chest pain	0.00545013	1.09533
Dilated cardiomyopathy	0.00545249	1.39662
Joint derangement	0.00546565	1.90874
Anal and rectal polyp	0.00546565	1.90874
Hepatic ascites due to chronic alcoholic hepatitis	0.00553659	0.404329
Ganglion cyst	0.0055436	1.64576
Noninflammatory disorder of the vagina	0.0055847	1.26213
Disorder of lung	0.00569947	1.12845
Localized; secondary osteoarthritis of the shoulder region	0.00573582	0.488571
Non-rheumatic heart valve disorder	0.00577486	1.23797
Psychoactive substance abuse	0.00582593	0.699697
Intracranial injury	0.00587716	0.233426
Late latent syphilis	0.00588751	0.155643
Disorder of thoracic aorta	0.00588751	0.155643
Todd's paresis	0.00588751	0.155643
Pneumonia caused by SARS-CoV-2	0.00591443	0.643387
Secondary malignant neoplasm of bone marrow	0.00592245	0.573617
Disorder of joint of spine	0.00594281	3.07537
Victim; pedestrian in vehicular AND/OR traffic accident	0.00598262	0.506853
Vocal cord paralysis	0.00598884	1.48471
Closed fracture of two ribs	0.00600885	0.324623
Somatic dysfunction of sacral region	0.00608278	1.58476
Male genital organ vascular diseases	0.00608918	0.200096
Non-traumatic intracerebral ventricular hemorrhage	0.00611272	0.46637
Primary hyperparathyroidism	0.00611719	1.50123
Infective arthritis of shoulder region	0.00613725	0
Medication-induced movement disorder	0.00613725	0
Ankylosis of joint	0.00613725	0
Dilatation of ureter	0.00613725	0
Sideroblastic anemia	0.00613725	0
Hypnotic or anxiolytic dependence; episodic	0.00613725	0
Alcoholic hepatic failure	0.0061397	0.522197
Hepatic necrosis	0.0061397	0.522197
Sprain of medial collateral ligament of knee	0.00615664	2.22419
Chronic pansinusitis	0.00617012	1.74798
Heartburn	0.00618258	1.36303
Somatic dysfunction of head region	0.00622833	1.7918
Esophageal varices with bleeding; associated with another disorder	0.00624034	0.556144
Primary malignant neoplasm of female breast	0.00624162	1.22636
Streptococcal sore throat	0.00624234	1.99593
Cervical somatic dysfunction	0.00640148	1.68333
Cytomegalovirus infection	0.00652823	0.677122
Carcinoma in situ of skin of lower limb	0.00655248	1.90991
Osteoarthritis of right knee joint	0.00663721	3.27567
Selective immunoglobulin A deficiency	0.00666477	10.288
Atypical endometrial hyperplasia	0.00666477	10.288
Miscarriage without complication	0.00666477	10.288
Elderly primigravida with antenatal problem	0.00666477	10.288
Gestation period; 31 weeks	0.00666477	10.288
Regular astigmatism	0.00667507	1.51742
Psychoactive substance dependence	0.00681249	0.530238
Hearing loss of left ear	0.00683377	1.50368
Cyst of bursa	0.00684365	1.81577
Herpesviral vesicular dermatitis	0.00684911	1.66675
Non-scarring alopecia	0.00685031	1.37492
Symbolic dysfunction	0.0068567	0.542471
Upper abdominal pain	0.00688579	1.40834
Dyspnea	0.00690816	1.08845
Transfusion reaction due to excess volume	0.00692261	0.311125
Degenerative disorder	0.00703905	0.724244
Acute gastritis	0.00708452	1.6739
Closed fracture of bones of trunk	0.00712985	0.59544
Contusion of shoulder region	0.00721848	0.613135
Malnutrition of mild degree (Gomez: 75 percent to less than 90 percent of standard weight)	0.00729585	0.508752
Severe visual impairment	0.00733542	0.650155
Helicobacter-associated disease	0.00734951	1.34862
Pulmonary congestion and hypostasis	0.00735786	0.760702
Contusion of hip	0.0075922	0.670261
Chronic ulcer of skin of lower leg	0.00768198	0.796941
Blind right eye	0.00769604	0.582639
Complication of procedure	0.0076978	0.843901
Synovial cyst of knee	0.00774848	1.39154
Epiphora	0.00777391	1.48133
Hypocalcemia	0.00782133	0.805935
Microscopic colitis	0.00783561	3.97697
Gastrointestinal stromal tumor of stomach	0.00783561	3.97697
Central retinal artery occlusion	0.00784178	0.365237
Continuous opioid dependence	0.00790481	0.672674
Ketoacidosis due to type 1 diabetes mellitus	0.00790643	0.294775
Status epilepticus due to refractory epilepsy	0.00790643	0.294775
Flatulence; eructation and gas pain	0.00791328	1.17174
Intestinal volvulus	0.0079376	0.500538
Intoxication	0.0079376	0.500538
Radiology result abnormal	0.00796813	1.193
Imaging of brain abnormal	0.00801683	0.761971
Lichen planopilaris	0.00805132	Infinity
Disorder due to and following injury of muscle and tendon of lower limb	0.00805132	Infinity
Disorder of synovium	0.00805132	Infinity
Gestation period; 29 weeks	0.00805132	Infinity
Ptosis of bilateral eyebrows	0.00810031	4.67843
Angina decubitus	0.00810031	4.67843
Ectropion	0.00812564	1.76407
Non-suppurative otitis media	0.00815299	1.66186
Ingrowing nail	0.00822132	1.26495
Iridocyclitis	0.00822819	1.81372
Chronic non-traumatic intracranial subdural hemorrhage	0.0082609	0.532908
Acute deep venous thrombosis of axillary vein	0.0082609	0.532908
SjÃƒÂ¶gren's syndrome	0.00832999	1.49068
Inflammatory disorder	0.0083914	0.865106
Lump in upper outer quadrant of right breast	0.00848179	2.62124
Adjustment disorder with mixed anxiety and depressed mood	0.00855407	0.677369
Non-Hodgkin's lymphoma of extranodal site	0.00863735	0.617179
Primary malignant neoplasm of endometrium	0.00869453	1.64576
Closed fracture	0.00873328	0.78448
Retinal lattice degeneration	0.00878249	2.27395
Jaundice	0.00880824	0.790757
Ulcer of foot	0.00883664	0.725244
Organic catatonic disorder	0.00891288	0.274566
Apnea	0.008923	1.56291
Bipolar disorder in remission	0.00897509	0.466471
Disorder of sacrum	0.0089938	1.19809
Tenosynovitis	0.00911368	2.94137
Opioid dependence	0.00914209	0.774674
Multiple sclerosis	0.00915678	0.621373
Lump in right breast	0.00925359	1.52772
Closed fracture of base of skull	0.00938866	0.452383
Obstruction of bile duct	0.00939951	0.76635
Chronic kidney disease due to type 2 diabetes mellitus	0.00943184	0.879774
Disorders of initiating and maintaining sleep	0.00950402	1.22884
Localized scleroderma	0.00953216	1.71811
Aortic incompetence; non-rheumatic	0.00961251	1.22785
Drug-induced neutropenia	0.00968094	0.761709
Superficial incisional surgical site infection	0.00971027	0.43547
Persistent proteinuria	0.00981996	1.78014
Intracranial hemorrhage following injury with loss of consciousness	0.00982998	0.388906
Homicidal thoughts	0.00982998	0.388906
Primary malignant neoplasm of nervous system	0.00984508	0.249017
Neurosyphilis	0.00984508	0.249017
Cyst of kidney	0.00984917	1.3093
Organic personality disorder	0.00994985	0.520636
Osteomyelitis of vertebra	0.0101805	0.603185
Cerebral infarction due to embolism of middle cerebral artery	0.0102483	0.629434
Atherosclerosis of aorta	0.0103609	1.12485
Lichen sclerosus	0.0103678	2.18478
Myogenic ptosis	0.0103678	2.18478
Fecal fluid leakage	0.0104461	2.46806
Degeneration of intervertebral disc	0.010455	1.12827
Injury of adductor muscle and tendon of thigh	0.0105149	2.30461
Open wound of jaw without complication	0.0105889	0.169811
Localized amyloidosis	0.0106656	0.597261
Nuclear cataract	0.0106952	1.80676
Multiple joint pain	0.0107083	1.38125
Carcinoma in situ of skin of face	0.0107521	1.36038
CLABSI - central line associated bloodstream infection	0.0107988	0.668141
Lumbar discitis	0.0108214	0.326723
Pleural effusion due to malignant neoplastic disease	0.0108767	0.680784
Musculoskeletal finding	0.010909	0.872651
Epididymitis	0.0109759	2.01372
Acquired deformity of spine	0.0110487	0.544065
Noninflammatory disorder of uterus	0.011062	1.67698
Bladder stoma present	0.0111611	0.590536
Dysphagia as a late effect of cerebrovascular accident	0.0111611	0.590536
Seasonal allergic rhinitis	0.0113168	1.31863
Hypertensive crisis	0.011434	0.45152
Disorder of eye region	0.0114882	1.27041
Syndrome of inappropriate vasopressin secretion	0.0115549	0.766982
Leukoplakia of vulva	0.0115714	3.36865
Disorder of uterus	0.0115714	3.36865
Submucous leiomyoma of uterus	0.0115714	3.36865
Glaucomatous atrophy of optic disc	0.0116018	2.02897
Inflammatory polyarthropathy	0.0116713	1.2775
Somatic dysfunction of rib	0.0116876	1.75686
Muscle and tendon injury	0.0116926	1.54513
Lichen	0.0117933	1.47203
Acute thrombosis of superficial vein of upper extremity	0.0118111	0.646851
Leukorrhea	0.0118358	1.44962
Cancer in situ of urinary bladder	0.0118366	0.433296
Intervertebral disc disorder of lumbar region with myelopathy	0.0118568	1.27574
Acute pulmonary edema	0.011884	0.792729
Meningitis	0.0119358	0.563056
Cirrhosis - non-alcoholic	0.0119824	0.822566
Poisoning by drug AND/OR medicinal substance	0.0120821	0.712467
Conjunctivochalasis	0.0120841	2.10675
Anuria	0.0121491	0.687801
Disorder of the urea cycle metabolism	0.0121744	0.607405
Chronic anterior uveitis	0.0121881	9.35319
Polyp of nasal cavity	0.0121881	9.35319
Threatened miscarriage	0.0121881	9.35319
False labor	0.0121881	9.35319
Diabetes mellitus	0.0122169	0.675876
Nonvenomous insect bite without infection	0.012268	1.69191
Mycobacteriosis	0.0123578	1.5955
Hypertrophic scar	0.0123617	1.56237
Dream anxiety disorder	0.0125478	0.479847
Disorder of endocrine system	0.0125523	1.41256
Acquired deformity of limb	0.0125576	0.31119
Thrombotic microangiopathy	0.0125576	0.31119
Fracture of bone	0.0125576	0.31119
Disorder of hip	0.0126103	2.34041
Angina co-occurrent and due to coronary arteriosclerosis	0.0126616	1.17868
Chronic osteomyelitis of hand	0.0127071	0
Injury at C1-C4 level with spinal cord injury AND without bone injury	0.0127071	0
Laceration of liver	0.0127071	0
Primary malignant neoplasm of meninges	0.0127071	0
Aseptic necrosis of head of humerus	0.0127071	0
Detrusor and sphincter dyssynergia	0.0127071	0
Simple febrile seizure	0.0127071	0
Fournier's gangrene	0.0127071	0
Injury of musculoskeletal system	0.0127098	1.42953
Carcinoma in situ of scalp and skin of neck	0.0127265	1.51585
Disorder of transplanted kidney	0.0127484	0.711283
Obstructive sleep apnea syndrome	0.0127562	1.11369
Disorder of posterior pituitary	0.0127608	0.724921
Acute thrombosis of subclavian vein	0.0129688	0.61225
Primary gout	0.0129942	1.28297
Bilateral cataracts	0.0130418	1.55034
Low tension glaucoma	0.013235	1.97146
Cyst of thyroid	0.013235	1.97146
Ganglion of hand	0.013235	1.97146
Closed fracture thoracic vertebra; wedge	0.0132824	0.752819
Acute deep venous thrombosis of internal jugular vein	0.0132839	0.647862
Coma	0.0132994	0.502342
Seropositive rheumatoid arthritis	0.0133149	1.50636
Edema; generalized	0.013359	0.76252
Hypoglycemia due to type 1 diabetes mellitus	0.0134788	0.533086
Intermenstrual bleeding - irregular	0.0135202	4.3661
Disorder of prostate	0.0135835	1.62282
Pregnancy-induced hypertension	0.013595	5.61313
Pathological fracture - lower leg	0.013595	5.61313
Derangement of posterior horn of lateral meniscus	0.013595	5.61313
Diabetes mellitus during pregnancy; childbirth and the puerperium	0.013595	5.61313
Endometrial intraepithelial neoplasia	0.013595	5.61313
Ganglion of ankle	0.013595	5.61313
Ulcer of lower extremity	0.0136172	0.763375
Metatarsalgia	0.0136247	1.70862
Mammographic calcification of breast	0.0137364	1.46621
Carcinoma in situ of skin of ear	0.0137607	1.91578
Keloid scar	0.0138116	1.56862
Labyrinthine disorder	0.0138116	1.56862
Derangement of lateral meniscus	0.0138614	2.80744
Wrist stiff	0.0138614	2.80744
Uncomplicated mild persistent asthma	0.0140173	1.41256
Nystagmus	0.0140381	0.576484
Chronic ulcer of foot	0.0140451	0.819317
Transplanted kidney present	0.0141358	0.769042
Longstanding persistent atrial fibrillation	0.0141532	1.46951
Renal disorder due to type 1 diabetes mellitus	0.0142484	0.645319
Leukopenia	0.0143177	0.827057
Metastatic carcinoid tumor	0.0144623	0.430779
Diaper rash	0.0144623	0.430779
Morbid obesity	0.0144993	1.17487
Derangement of meniscus	0.014525	2.12217
Tear of lateral meniscus of knee	0.014525	2.12217
Hypercalcemia	0.014701	0.841257
Primary malignant neoplasm of skin of face	0.0147862	1.37931
Irritability and anger	0.0148638	0.54238
Functional diarrhea	0.0148638	0.54238
Benign mammary dysplasia	0.0149253	1.9667
Cyst of vulva	0.0149451	2.59997
Chronic otitis externa	0.0149642	2.23239
Pain in right arm	0.0150195	1.26746
Lipodystrophy	0.0151492	2.38274
Male pattern alopecia	0.0151492	2.38274
Irregular periods	0.0152672	1.8732
Diastolic heart failure	0.0155152	0.870598
Non-thrombocytopenic purpura	0.0155222	1.26774
Peripheral vascular disease	0.0155921	0.891767
Disorder of gallbladder	0.0156288	1.30055
External hemorrhoids	0.0156442	1.31704
Pseudoexfoliation of lens capsule	0.0158897	1.97676
Disorder of conjunctiva	0.0159513	2.96311
Leukoplakia of penis	0.015983	Infinity
Polyhydramnios	0.015983	Infinity
Preterm labor without delivery	0.015983	Infinity
Anemia in mother complicating pregnancy; childbirth AND/OR puerperium	0.015983	Infinity
Ophthalmoplegic migraine	0.015983	Infinity
Dichorionic diamniotic twin pregnancy	0.015983	Infinity
Tussive syncope	0.015983	Infinity
Sequela of intracranial injury	0.0160128	0.563549
Localized swelling; mass and lump; lower limb	0.0160148	1.26423
Subarachnoid hemorrhage due to traumatic injury	0.0160239	0.661059
Acute osteomyelitis of ankle and/or foot	0.016088	0.64635
Spasm	0.0161471	1.14363
Abdominal tenderness	0.0161483	0.504337
Nondependent cocaine abuse in remission	0.0162413	0.466623
Starvation	0.0162413	0.466623
Cholesterolosis of gallbladder	0.0163097	1.70345
Dislocations/sprains/strains	0.0163097	1.70345
Acute and subacute bacterial endocarditis	0.0163134	0.551251
Acute pain due to injury	0.0163134	0.551251
Primary thrombocytopenia	0.016474	0.536476
Nummular eczema	0.0166781	1.71735
Acute viral hepatitis	0.0167534	0.343953
Vascular parkinsonism	0.0167534	0.343953
Superficial injury of lower limb; excluding foot	0.0168923	0.650107
Diverticulitis of large intestine	0.0170829	1.33613
Pruritus of skin	0.0172137	1.14956
Nerve root disorder	0.0172424	1.26076
Atrial premature complex	0.0173194	1.26432
Injury of muscle and tendon at hip and thigh level	0.0176724	1.41873
Methicillin resistant Staphylococcus aureus carrier	0.0177093	0.701045
Cryptococcosis	0.0177138	0.427834
Internal hordeolum	0.0178336	2.5735
Polyp of cervix	0.0178336	2.5735
Basal cell carcinoma of face	0.0178445	1.23693
Cerebellar disorder	0.0178533	0.116767
Combined drug dependence; excluding opioids	0.0178533	0.116767
Physical aggression	0.0178533	0.116767
Persistent miosis	0.0178533	0.116767
Severe depressed bipolar I disorder without psychotic features	0.0178533	0.116767
Acquired deformity of toe	0.0179422	1.62735
Disorder of stoma	0.0179563	0.689534
Contusion of trunk	0.0180242	0.662572
Intermittent claudication of left lower limb co-occurrent and due to atherosclerosis	0.0180337	2.26219
Thrombosed external hemorrhoids	0.0180337	2.26219
Taste sense altered	0.018069	1.53709
Achalasia of esophagus	0.01807	1.69216
Hemi-neglect	0.0181035	0.515614
Abscess of hand	0.0181338	0.546143
Carcinoma in situ of anus	0.0181852	3.18119
Chondrocalcinosis of shoulder region	0.0181852	3.18119
Articular cartilage disorder	0.0181852	3.18119
Diabetes mellitus in mother complicating pregnancy; childbirth AND/OR puerperium	0.0181852	3.18119
Ulcer of anorectal structure	0.0181861	0.587219
Photokeratitis	0.018231	2.43358
Portal vein thrombosis	0.0185884	0.720218
Left lower quadrant pain	0.0186736	1.1815
Renal agenesis and dysgenesis	0.0186763	0.481672
Pain in lower limb	0.0186978	1.18689
Postoperative hypothyroidism	0.0187761	1.31694
Acute osteomyelitis	0.0188263	0.578309
Bacterial meningitis	0.018864	0.186813
Cannabis-induced organic mental disorder	0.0191862	0.752019
Disorder of bilirubin metabolism	0.0191862	0.752019
Onychomycosis due to dermatophyte	0.0193063	1.13075
Laceration of forearm	0.0194977	0.707439
Disorder of upper arm	0.0195121	1.66855
Gluteal tendinitis	0.0195394	1.69798
Disorder of refraction	0.0195674	1.32454
Intracranial space-occupying lesion	0.019742	0.329538
Poisoning by anti-psychotic agent	0.019742	0.329538
Hepatopulmonary syndrome	0.019742	0.329538
Abrasion; forearm area	0.0198648	0.55535
Vaginitis	0.0199245	1.30339
Gastroparesis syndrome	0.0199823	0.742393
Exhaustion due to excessive exertion	0.0201559	1.9197
Congenital anomaly of integument	0.020313	1.8323
Severe recurrent major depression without psychotic features	0.0205098	0.752355
Genetic predisposition	0.0206365	1.46665
Abscess of peritoneum	0.0207419	0.711507
Elevated C-reactive protein	0.020879	1.50311
Disorder of respiratory system	0.0209094	1.26091
Infection associated with vascular device	0.0209647	0.448054
Chronic hypercapnic respiratory failure	0.0209681	0.658842
Impaction of intestine	0.0210312	0.575598
Cataract due to diabetes mellitus type 2	0.0210619	1.3334
Cystocele	0.0210953	1.40657
Abnormal granulation tissue	0.0211254	2.16019
Diabetes insipidus	0.0212543	0.49578
Precipitous drop in hematocrit	0.021375	0.682862
Primary insomnia	0.0214185	1.24066
Abrasion of eye region	0.0214359	0.373431
Localized adiposity	0.0216111	1.92456
Crohn's disease of small intestine	0.0216111	1.92456
Diastasis of muscle	0.0216111	1.92456
Degenerative disease of the central nervous system	0.0217529	0.424344
Mechanical complication of vascular device	0.021802	0.743751
Abnormal results function studies of central nervous system	0.0219074	0.635776
Type 2 diabetes mellitus	0.0219222	0.918375
Closed fracture of tibia	0.0219781	2.49574
Primary malignant neoplasm of pharynx	0.0219781	2.49574
Benign neoplasm of spermatic cord	0.0219781	2.49574
Closed fracture lumbar vertebra; wedge	0.0219934	0.782759
Superficial injury of cornea	0.0219968	1.7344
Postoperative infection	0.0220273	0.715429
Blind left eye	0.022115	0.626825
Juvenile rheumatoid arthritis	0.0221558	8.41819
Placenta previa without hemorrhage	0.0221558	8.41819
Poor fetal growth affecting management	0.0221558	8.41819
Scrotal pruritus	0.0221558	8.41819
Sector and/or arcuate visual field defect	0.0221558	8.41819
Disorder of lacrimal system	0.0221558	8.41819
Gestation period; 33 weeks	0.0221558	8.41819
Malignant neoplasm of tongue; tip and lateral border	0.0223629	4.05383
Inflammatory disorder of head	0.0228722	0.482762
Acute lower respiratory tract infection	0.0230512	1.98941
Contusion of neck	0.023115	0.311255
Disorder of copper metabolism	0.023115	0.311255
Echoencephalogram abnormal	0.023115	0.311255
Foreign body in respiratory tract	0.023144	0.76952
Spasm of back muscles	0.0231972	1.38918
Post-term pregnancy	0.0233757	5.14486
Congenital single renal cyst	0.0233757	5.14486
Corneal deposit	0.0233757	5.14486
Dysplasia of prostate	0.0233757	5.14486
Effect of exposure to external cause	0.0233757	5.14486
Undifferentiated somatoform disorder	0.0233757	5.14486
Chronic maxillary sinusitis	0.0234025	1.36146
ESR raised	0.0236805	1.33634
Lumbar spondylosis with myelopathy	0.0237327	1.23748
Prolapsed lumbar intervertebral disc	0.0237621	1.21046
Drusen stage macular degeneration	0.0239239	1.35077
Lump in left breast	0.0239616	1.42617
Segmental and somatic dysfunction	0.024032	1.43455
Acquired hallux malleus	0.0240608	1.45983
Polyarthropathy	0.0241119	1.54703
Injury of muscle and tendon at ankle and foot level	0.0242263	1.87253
Pseudoexfoliation glaucoma	0.0242263	1.87253
Bursitis of left shoulder	0.024295	1.76062
Magnesium deficiency	0.0243931	2.80692
Pigmented purpuric lichenoid dermatitis of Gougerot and Blum	0.0243931	2.80692
Vascular disorder	0.0243931	2.80692
Generalized osteoarthritis of the hand	0.0243931	2.80692
Pancytopenia due to antineoplastic chemotherapy	0.0244028	0.805769
Cerebral degeneration	0.0247205	0.712679
Seronegative rheumatoid arthritis	0.0249757	1.63912
Sepsis due to Pseudomonas	0.0249915	0.627161
Spondylosis without myelopathy	0.0251481	1.21897
Osteoarthritis of wrist	0.0254906	1.56924
Blepharoconjunctivitis	0.02557	2.18399
Benign neoplasm of skin of lower limb	0.02557	2.18399
Idiopathic sleep related non-obstructive alveolar hypoventilation	0.0255821	1.48528
Laceration of skin of eyelid AND periocular area	0.025611	0.696535
Laceration of upper arm	0.025611	0.696535
Closed fracture of occipital bone	0.0256672	0.363098
Chronic frontal sinusitis	0.025747	1.67936
Dilatation of aorta	0.0259379	1.44323
Foot pain	0.02597	1.23571
Bursitis of hip	0.0259805	1.45428
Sensory disorder of smell and/or taste	0.0259995	1.34396
Passing flatus	0.0260649	1.36035
Spontaneous subarachnoid hemorrhage	0.0262287	0.716886
Carcinoid tumor of stomach	0.0263084	0
Cellulitis of right external ear	0.0263084	0
Combined opioid with other drug dependence	0.0263084	0
Injury at C5-C7 level with spinal cord injury AND without bone injury	0.0263084	0
Injury of blood vessels of head AND/OR neck	0.0263084	0
Laceration of thigh	0.0263084	0
Male infertility	0.0263084	0
Primary chronic gout without tophus of elbow	0.0263084	0
Refractory generalized nonconvulsive epilepsy	0.0263084	0
Secondary malignant neoplasm of kidney	0.0263084	0
Abscess of Bartholin's gland	0.0263084	0
Benign tumor of endocrine pancreas	0.0263084	0
Multiple stiff joints	0.0263084	0
Non-organic disorder of the sleep-wake schedule	0.0263084	0
Open fracture of base of skull	0.0263084	0
Open wound of scrotum and testes	0.0263084	0
Disorders of prostheses and implants of the nervous system	0.0263084	0
Systemic onset juvenile chronic arthritis	0.0263084	0
Traumatic or nontraumatic brain injury	0.0263084	0
Full thickness burn of hand	0.0263084	0
Hematuria co-occurrent and due to chronic cystitis	0.0263084	0
Herpes zoster encephalitis	0.0263084	0
Retraction of lower eyelid	0.0263242	2.4563
Primary open angle glaucoma	0.0264752	1.21365
Infective endocarditis	0.0267094	0.621878
Vascular disorder of lower extremity	0.0267094	0.621878
Visuospatial agnosia	0.0267682	0.287334
Flatback syndrome	0.0267682	0.287334
Cholangitis	0.026777	0.734361
Mechanical complication of cystostomy catheter	0.0268023	0.521504
Polyp of corpus uteri	0.0268478	1.79142
Pain in scrotum	0.0268478	1.79142
Musculoskeletal disorder of the neck	0.0269543	1.82571
Cystoid macular retinal degeneration	0.0270133	1.46153
Impaired renal function disorder	0.0270249	0.540217
Mallory-Weiss syndrome	0.0270249	0.540217
Disorder of meninges	0.0270249	0.540217
Hyperglycemia	0.0272445	0.891288
Opioid-induced organic mental disorder	0.0272745	0.784632
Multiple system atrophy	0.0274459	0.58817
Disorder of body system	0.027578	1.11984
Mononeuropathy of upper limb	0.0278618	1.99703
Irritable bowel syndrome with diarrhea	0.0278793	1.42765
Chronic obstructive pulmonary disease with acute lower respiratory infection	0.0279575	0.80507
Herpes zoster without complication	0.0280492	1.19013
Obsessive-compulsive disorder	0.0281072	0.603601
Cyclical vomiting syndrome	0.0281072	0.603601
Sepsis due to Streptococcus	0.0281135	0.666095
Localized swelling; mass and lump; upper limb	0.0281247	1.29753
Childhood growth AND/OR development finding	0.0282984	1.31668
Conjunctival pigmentation	0.0283001	2.99375
Discharge from nipple	0.0283001	2.99375
Disorder of bronchus	0.0284065	1.28336
Congenital anomaly of esophagus	0.0284445	1.62548
Basal cell carcinoma of upper extremity	0.0286159	1.3995
Fibrosis of lung	0.0288895	1.19374
Open wound of lower limb	0.0289052	0.699176
Cartilage disorder	0.0290893	1.44433
Lipoprotein deficiency disorder	0.0292407	1.75578
Cervical disc disorder	0.0294712	1.51515
Disorder of knee	0.0294712	1.51515
Cortical hemorrhage	0.0295803	0.564825
Lumbosacral stenosis	0.0296233	1.33831
Aortic valve disorder	0.0296546	1.1134
Blood transfusion reaction	0.0300926	0.466775
Nodular prostate without urinary obstruction	0.0301662	1.5613
Neoplasm of uncertain behavior of endocrine glands and nervous system	0.0302023	1.60579
Bullous keratopathy	0.0303963	0.254757
Closed fracture of vault of skull	0.0303963	0.254757
Injury of lumbar spinal cord	0.0303963	0.254757
Laceration of abdomen	0.0303963	0.254757
Second degree burn of abdominal wall	0.0303963	0.254757
Palsy of conjugate gaze	0.0303963	0.254757
Cytokine release syndrome	0.0303963	0.254757
Hemorrhagic duodenitis	0.0303963	0.254757
Esophageal varices associated with another disorder	0.0305279	0.681362
Enthesopathy of lower limb	0.030657	1.37663
Bipolar affective disorder; current episode manic	0.0306919	0.350169
Pediculosis capitis	0.0306919	0.350169
Gangrene of limb due to atherosclerosis of artery of limb	0.0306919	0.350169
Disorder of lower leg	0.0308025	1.35674
Sequela of chronic liver disease	0.0310183	0.728585
Thyroiditis	0.0310326	2.21215
Malignant neoplasm of skin of nose (external)	0.0311988	2.53961
Genital herpes simplex	0.031502	1.51172
Cervical observation during pregnancy and labor	0.0317611	Infinity
Coccidiosis	0.0317611	Infinity
Insect bite; nonvenomous; of forearm	0.0317611	Infinity
Pre-existing type 1 diabetes mellitus in pregnancy	0.0317611	Infinity
Second degree perineal laceration	0.0317611	Infinity
Acute myringitis	0.0317611	Infinity
Antenatal ultrasound scan abnormal	0.0317611	Infinity
Nondiabetic proliferative retinopathy	0.0317611	Infinity
Elective termination of pregnancy	0.0317611	Infinity
Short cervical length in pregnancy	0.0317611	Infinity
Synovial plica of knee	0.0317611	Infinity
Gestation period; 18 weeks	0.0317611	Infinity
Gestation period; 20 weeks	0.0317611	Infinity
Gestation period; 25 weeks	0.0317611	Infinity
Gestation period; 27 weeks	0.0317611	Infinity
Abnormal involuntary movement	0.0317997	0.868729
Pulmonary function studies abnormal	0.0318239	1.33574
Foreign body in bronchus	0.0319214	0.500054
Non-traumatic tendon rupture	0.0320047	2.39154
Hypertrophy of tonsils	0.0320047	2.39154
Dislocation of hip joint prosthesis	0.032101	0.393125
Gangrene of left lower limb due to atherosclerosis	0.032101	0.393125
Disease due to Rhinovirus	0.0321215	0.574266
Herniation of rectum into vagina	0.032199	1.49153
Brachial plexus disorder	0.032431	1.82308
Optic disc disorder	0.032431	1.82308
Hypoparathyroidism following procedure	0.032431	1.82308
Left sided ulcerative colitis	0.0324897	3.27416
Maternal hypertension	0.0324897	3.27416
Benign neoplasm of soft tissues of upper limb	0.0324897	3.27416
Esophageal varices without bleeding	0.0326874	0.772174
Malignant melanoma of skin of trunk	0.0328114	0.544369
Closed fracture of rib	0.0331371	0.715531
Central cord syndrome of cervical spinal cord	0.0332379	0.207594
Cholesteatoma of external ear	0.0332379	0.207594
Neoplasm of uncertain behavior of cerebral meninges	0.0332379	0.207594
Disorder due to and following burn	0.0332379	0.207594
Thoracic spine ankylosis	0.0332379	0.207594
Transient organic mental disorder	0.0332379	0.207594
Traumatic amputation; through thigh	0.0332379	0.207594
Cerebral arteritis	0.0334373	0.133462
Closed fracture of distal phalanx of ring finger	0.0334373	0.133462
Orofacial dyskinesia	0.0334373	0.133462
Congenital biliary atresia	0.0334373	0.133462
Disorder of porphyrin metabolism	0.0334373	0.133462
Ulcer of calf due to atherosclerosis of artery of lower limb	0.0334373	0.133462
Viral encephalitis	0.0334373	0.133462
Clinical finding	0.0335276	0.847545
Disorder of nail	0.033641	1.13781
Disorder of vocal cord	0.0337295	1.33253
Type 2 diabetes mellitus without complication	0.0337422	0.934391
Acquired hypertrophic pyloric stenosis	0.0337453	0.609266
Personality disorder	0.0337453	0.609266
Hypothermia	0.0337453	0.609266
Postpartum finding	0.0337631	2.00577
Acute pansinusitis	0.0337631	2.00577
Somatic dysfunction of abdominal region	0.0337631	2.00577
Arthropathy of right knee joint	0.0338357	1.56961
Abrasion and/or friction burn of skin	0.0338441	0.745476
Lesion of median nerve	0.0339112	1.58929
Migraine	0.0340504	1.1766
Rheumatoid arthritis of multiple joints	0.0342416	1.69273
Osseous and subluxation stenosis of intervertebral foramina	0.0342416	1.69273
Disorder of eye	0.0346939	1.27347
Nephrotic syndrome	0.0347348	0.583235
Complete atrioventricular block	0.0352595	0.806929
Heart murmur	0.035532	1.13555
Photodermatitis	0.0357082	1.55294
Abdominal aortic ectasia	0.0357921	1.77873
Adult hypertrophic pyloric stenosis	0.0358519	0.639212
Induratio penis plastica	0.0359301	2.1058
Synovitis/tenosynovitis - hand	0.0359301	2.1058
Sepsis due to Staphylococcus	0.0359475	0.615735
Metabolic syndrome X	0.03617	1.34558
Childhood emotional disorder	0.0362625	0.537361
Right upper quadrant pain	0.0363056	1.17306
Multi-infarct dementia with delirium	0.0365864	0.333531
Spinal cord injury without spinal bone injury	0.0365864	0.333531
Status epilepticus due to intractable idiopathic generalized epilepsy	0.0365864	0.333531
Chronic instability of knee	0.0366109	3.74161
Malignant melanoma of ear and/or external auditory canal	0.0366109	3.74161
Mycosis fungoides (clinical)	0.0366109	3.74161
Sprain of anterior cruciate ligament of knee	0.0366109	3.74161
Inflammation of cervix	0.0369241	2.65075
Diffuse non-Hodgkin's lymphoma	0.0369241	2.65075
Closed fracture pubis	0.0370936	0.731091
Abscess of skin and/or subcutaneous tissue	0.0373972	0.824262
Pain in left lower limb	0.037407	1.11666
Lumbar sprain	0.0377738	1.48343
Cystitis	0.0377754	0.850821
Rheumatic heart disease	0.0381207	1.93444
Acquired genu valgum	0.0381207	1.93444
Acute deep vein thrombosis of lower limb	0.0381578	0.869359
Benign neoplasm of stomach	0.0382732	1.37482
Candidiasis of the esophagus	0.0382994	0.720754
Closed fracture of neck of radius	0.0384815	2.33913
Third degree uterine prolapse	0.0384815	2.33913
Cardiovascular symptoms	0.0388252	1.27471
Voice production finding	0.0388257	1.49028
Displacement of internal fixation device	0.0388804	0.384495
Febrile transfusion reaction	0.0388804	0.384495
Hemiplegia of nondominant side as late effect of cerebrovascular disease	0.0388804	0.384495
Mechanical complication of peritoneal dialysis catheter	0.038947	0.420147
Benign hypertensive heart disease with congestive cardiac failure	0.038947	0.420147
Movement disorder	0.0390969	0.66816
Stenosis of spinal canal due to intervertebral disc	0.0391028	1.82018
Poisoning caused by opioid receptor agonist	0.0391867	0.580149
Aberrant premature complexes	0.0392113	1.78334
Dysfunction of eustachian tube	0.0393362	1.41347
Visual field defect	0.039355	1.47227
Posterior subcapsular polar senile cataract	0.0395567	1.52211
Adhesive capsulitis of left shoulder	0.0395567	1.52211
Secondary localized osteoarthrosis of pelvic region	0.0398045	4.67668
Benign endometrial hyperplasia	0.0398045	4.67668
Disorder of ciliary body	0.0398045	4.67668
Intermittent tropia	0.0399826	7.48212
Labor and delivery complicated by fetal heart rate anomaly	0.0399826	7.48212
Primary malignant neoplasm of conjunctiva of eye	0.0399826	7.48212
Abnormal fetal heart rate	0.0399826	7.48212
Abnormal findings on antenatal screening of mother	0.0399826	7.48212
Allergic otitis media	0.0399826	7.48212
Spinocerebellar disease	0.0399826	7.48212
Sprain of lateral collateral ligament of knee	0.0399826	7.48212
Uterine inertia	0.0399826	7.48212
Fear of flying	0.0399826	7.48212
Cyst of pancreas	0.0399983	1.24727
Postprocedural infection	0.0401595	0.599889
Mechanical complication of internal orthopedic device; implant AND/OR graft	0.0405387	0.615409
Disseminated intravascular coagulation	0.0405387	0.615409
Acute bronchitis	0.0406976	1.14085
Strain of muscle of lower limb	0.0410286	2.01588
Mild protein-calorie malnutrition (weight for age 75-89 percent of standard)	0.0410672	0.738657
Multiple valve disease	0.0411063	1.68538
Otalgia	0.0411828	1.17941
Major depression single episode; in partial remission	0.041712	0.654655
Otitis externa	0.0419991	1.28182
Esotropia	0.0422136	1.61447
Attention deficit hyperactivity disorder	0.0422724	0.666254
Labyrinthitis	0.0425372	1.74483
Malposition of eyelashes	0.0427352	1.56076
Tremor	0.0429562	0.875723
Disorder of prosthetic joint	0.0429618	0.607635
Disorder of ureter	0.0429618	0.607635
Calcific tendinitis of shoulder	0.0430923	1.77364
Acquired hallux rigidus	0.0430923	1.77364
Closed fracture of base of fifth metacarpal	0.0433411	0.311321
Reaction to lumbar puncture	0.0433411	0.311321
Ulcer of ankle due to atherosclerosis of artery of lower limb	0.0433411	0.311321
Stomatitis	0.0433972	1.40564
Generalized hyperhidrosis	0.0435492	1.21164
Localized; primary osteoarthritis of the wrist	0.0435608	1.29704
Anorectal disorder	0.0435647	1.19115
Lump in upper inner quadrant of right breast	0.043568	2.80641
Polyp of nasal sinus	0.043568	2.80641
Abnormal anal Papanicolaou smear	0.043568	2.80641
Aneurysm of coronary vessels	0.043568	2.80641
Alcohol-induced mood disorder	0.0436631	0.559979
Toxic nephropathy	0.0437304	0.659447
Tenderness of left lower quadrant of abdomen	0.0437885	2.12688
Sprain of shoulder	0.0440035	1.41363
Pseudocyst of pancreas	0.0441361	1.65656
Bursitis of knee	0.0442325	1.44136
Somatic dysfunction of pelvic region	0.0442994	1.475
Exacerbation of mild persistent asthma	0.0449796	1.59185
Injury of trunk	0.0451472	0.651338
Urgent desire for stool	0.0451989	1.57008
Adverse effect of prosthetic device	0.0453922	0.799826
Sprain of ankle	0.0456467	1.26245
Ketoacidosis due to type 2 diabetes mellitus	0.0457788	0.664077
Dislocation of temporomandibular joint	0.0459369	1.70967
Injury of quadriceps muscle	0.0461005	2.40574
Laryngeal spasm	0.0461005	2.40574
Secondary malignant neoplastic disease	0.0461012	0.814695
Internal hemorrhoids grade II	0.0461197	2.28736
Benign neoplasm of duodenum	0.0461197	2.28736
Mood disorder due to a general medical condition	0.0461197	2.28736
Malingering	0.0461245	0.466877
Traumatic or non-traumatic injury	0.0462295	0.911962
Incisional hernia with obstruction	0.0462973	1.93873
Degenerative joint disease of shoulder region	0.0465217	1.2167
Acute right-sided heart failure	0.0471362	0.37355
Sensorimotor disorder of eyelid	0.0471805	1.73176
Thoracic radiculopathy	0.0471805	1.73176
Qualitative platelet disorder	0.0475	0.570344
Cervical spinal cord injury	0.0475289	0.415005
Foreign body in digestive tract	0.0475289	0.415005
Mixed conductive AND sensorineural hearing loss	0.0475713	1.30479
Abrasion of head	0.0477318	0.764433
Disorder of salivary gland	0.0478846	1.45301
Mitral valve disorder	0.0479194	1.14072
Ureteric stone	0.0482631	1.32787
Disorder of digestive system	0.048409	0.90774
Cellulitis of trunk	0.0484929	0.50572
Blindness AND/OR vision impairment level	0.0485857	0.869527
Acquired keratoderma	0.0486154	1.21091
Periprosthetic fracture	0.0486501	0.55421
Duodenal ulcer without hemorrhage; without perforation AND without obstruction	0.0487253	0.622094
Loss of sense of smell	0.0489029	1.49855
Chronic bronchitis	0.0490013	1.22426
Simple goiter	0.0490062	1.37721
Airway trauma	0.0491288	0.762558
Contusion of ocular adnexa and periocular tissues	0.0492655	0.699521
Posttraumatic stress disorder	0.0493574	0.795227
Complication	0.0494271	1.32327
Secondary malignant neoplasm of intrathoracic lymph nodes	0.0495169	0.75219
Acute deep venous thrombosis of upper extremity	0.0495169	0.75219
Open wound of lower leg	0.0499921	0.829793
Splenomegaly	0.0500232	0.845808
Renal hypertension	0.0501137	0.763941
Vitamin deficiency	0.0504444	1.37063
Cerebral infarction due to occlusion of basilar artery	0.05071	0.280206
Chronic paranoid schizophrenia	0.05071	0.280206
Complete trisomy 21 syndrome	0.05071	0.280206
Open fracture of multiple bones of upper limbs	0.05071	0.280206
Foreign body in stomach	0.05071	0.280206
Generalized visual field constriction	0.05071	0.280206
Iatrogenic Cushing's disease	0.05071	0.280206
Tinea corporis	0.0507431	1.24618
Pleuritic pain	0.0508511	1.14658
Brain injury without open intracranial wound	0.0509788	0.70271
Malignant neoplasm of corpus uteri; excluding isthmus	0.05102	1.40529
Stricture of ureter	0.0510384	0.731867
Reactive arthritis triad	0.0511016	3.03998
Acquired equinus deformity of foot	0.0511016	3.03998
Aneurysm of splenic artery	0.0511016	3.03998
Benign neoplasm of soft tissues of lower limb	0.0511016	3.03998
Vulvodynia	0.0511016	3.03998
Bilateral moderate to severe visual impairment	0.0513552	1.69386
Injury of muscle and tendon of abdomen; lower back and pelvis	0.05144	1.25076
Senile asthenia	0.051661	0.806803
Benign neoplasm of rectum and anal canal	0.0519888	1.76801
Necrotizing fasciitis	0.0530065	0.489105
Myelopathy due to another disorder	0.0531018	0.565696
Traumatic subcutaneous emphysema	0.0531018	0.565696
Chronic thromboembolic pulmonary hypertension	0.0531055	0.713801
Abrasion and/or friction burn of upper limb without infection	0.0537325	0.645926
Pain	0.0539665	0.917695
Secondary pulmonary hypertension	0.0541875	0.872372
Idiopathic scoliosis of lumbar spine	0.0543922	0.522833
Medication-induced postural tremor	0.0543922	0.522833
Burn of upper limb	0.0544655	0
Burns of multiple sites	0.0544655	0
Combined drug dependence; excluding opioid; in remission	0.0544655	0
Infection by human herpesvirus 6	0.0544655	0
Injury due to electrical exposure	0.0544655	0
Injury of carotid artery	0.0544655	0
Mechanical complication of vena cava umbrella	0.0544655	0
Poisoning by central nervous system muscle tone depressant	0.0544655	0
Primary malignant neoplasm of skin of breast	0.0544655	0
Abnormal plasma viscosity	0.0544655	0
Accidental poisoning by antibiotic	0.0544655	0
Acquired hemophilia	0.0544655	0
Alcohol hallucinosis	0.0544655	0
Motor neuropathy with multiple conduction block	0.0544655	0
Necrosis of bone of lower leg co-occurrent and due to chronic ulcer of lower leg	0.0544655	0
Necrosis of calf muscle co-occurrent and due to chronic ulcer of calf	0.0544655	0
Partial thickness burn of thigh	0.0544655	0
Congenital cerebral cyst	0.0544655	0
Deficiency of saccadic eye movements	0.0544655	0
Delayed puberty	0.0544655	0
Delirium due to drug withdrawal	0.0544655	0
Dermatitis due to substances taken internally	0.0544655	0
Disorder of vascular graft	0.0544655	0
Drug-induced acute dystonia	0.0544655	0
Small round structured virus food poisoning	0.0544655	0
Traumatic blister of forearm	0.0544655	0
Full thickness burn of upper arm	0.0544655	0
Hepatic coma due to alcoholic liver failure	0.0544655	0
Permanent atrial fibrillation	0.0545649	0.798566
Organic anxiety disorder	0.0546741	0.63532
Pneumonia due to Streptococcus	0.0552733	2.49461
Follicular non-Hodgkin's lymphoma; small cleaved cell (clinical)	0.0552733	2.49461
Hypersomnia disorder related to a known organic factor	0.0552733	2.49461
Bullous dermatosis	0.0556685	2.22199
Inflammatory disorder of musculoskeletal system	0.0556685	2.22199
Melanoma in situ of skin (clinical)	0.0556685	2.22199
Spontaneous rupture of flexor tendons	0.0556685	2.22199
Endometriosis (clinical)	0.0556685	2.22199
Lump in upper outer quadrant of left breast	0.0563923	1.9437
Non-allergic hypersensitivity to losartan	0.0563923	1.9437
Acquired torsion dystonia	0.0565103	0.442303
Alcoholic fatty liver	0.0565103	0.442303
Cellulitis and abscess of trunk	0.0567223	0.790471
Myelitis	0.0571519	0.359222
Complication associated with neurological device	0.0571519	0.359222
Disorder of peritoneal dialysis catheter	0.0571519	0.359222
Arthropathy	0.0572344	1.11364
Prurigo nodularis	0.0572363	1.81336
Chronic pancreatitis	0.0576527	0.758924
Rosacea	0.0576803	1.22726
Ectasia of thoracic aorta	0.0576803	1.22726
Closed fracture of femur; lesser trochanter	0.0578151	0.233572
Poisoning caused by metal and metal compound	0.0578151	0.233572
Pseudobulbar affect	0.0578151	0.233572
Benign neoplasm of larynx	0.0578151	0.233572
Open wound of hand except fingers with complication	0.0578151	0.233572
Partial thickness burn of head and/or neck	0.0578151	0.233572
Sepsis due to Salmonella	0.0578151	0.233572
Sleep terror disorder	0.0578151	0.233572
Episodic chronic alcoholism	0.0578151	0.233572
Gastric band procedure complication	0.0578151	0.233572
Idiopathic orofacial dystonia	0.0578151	0.233572
Derangement of knee	0.0579961	1.43376
Delay when starting to pass urine	0.0584402	1.32865
Flushing	0.0588074	1.30775
Abscess of buttock	0.0590217	0.679952
Pruritic rash	0.0590957	1.11322
Complement deficiency disease	0.0592382	3.42946
Pre-existing hypertension complicating pregnancy; childbirth and puerperium	0.0592382	3.42946
Overlapping malignant neoplasm of tonsil	0.0592382	3.42946
Congenital abnormality of lower limb and pelvic girdle	0.0592382	3.42946
Fracture of middle phalanx of finger	0.0592382	3.42946
Contact dermatitis	0.0595374	1.24579
Keratoconjunctivitis sicca	0.0596281	1.35652
Cellulitis and abscess of hand	0.059806	0.717426
Secondary kyphosis	0.0600607	0.509312
Benign neoplasm of skin of face	0.060136	1.59505
Arthropathy of left knee joint	0.0601432	1.475
Electroencephalogram abnormal	0.0604155	0.538628
Fracture of upper jaw; closed	0.0604155	0.538628
Diverticulosis of small intestine	0.0605073	1.43607
Disorder of soft tissue	0.060511	1.08381
Arteriovenous fistula	0.0608457	0.69255
Gastric polyp	0.061086	1.2478
Congenital tortuosity of branch of aortic arch	0.0611592	2.0417
Derangement of shoulder	0.0611592	2.0417
Complication of internal device	0.0612574	0.783753
Vascular disorder of intestine	0.0615502	0.712542
Primary malignant neoplasm of base of tongue	0.061721	1.68479
Laceration of chest wall	0.0619718	0.155723
Primary malignant neoplasm of ribs and/or sternum and/or clavicle	0.0619718	0.155723
Puncture wound - injury	0.0619718	0.155723
Pyogenic arthritis of shoulder region	0.0619718	0.155723
Residual schizophrenia	0.0619718	0.155723
Acute duodenal ulcer with hemorrhage	0.0619718	0.155723
Antisocial personality disorder	0.0619718	0.155723
Arthropathy associated with infection	0.0619718	0.155723
Mononeuropathy due to type 1 diabetes mellitus	0.0619718	0.155723
Monoplegia of lower limb affecting dominant side	0.0619718	0.155723
Open wound of multiple sites of face without complication	0.0619718	0.155723
Contusion of lip	0.0619718	0.155723
Drug; medicament; or biological substance in urine above reference range	0.0619718	0.155723
Squamous blepharitis of upper eyelid	0.0619718	0.155723
Toxic megacolon	0.0619718	0.155723
Fracture of neck of fifth metacarpal	0.0619718	0.155723
Hemolytic uremic syndrome	0.0619718	0.155723
Herpetic meningoencephalitis	0.0619718	0.155723
Iatrogenic pituitary disorder	0.0619718	0.155723
Chronic ulcer of calf	0.0619964	0.636296
Intrahepatic bile duct carcinoma	0.0620812	1.50871
Embolism from thrombosis of vein of lower extremity	0.0626503	0.885063
Closed fracture of acetabulum	0.0627551	0.622237
Bilateral bundle branch block	0.0629018	1.8717
Intraductal carcinoma in situ of breast	0.0629018	1.8717
Hypertension secondary to endocrine disorder	0.0631596	1.22486
Chronic mucoid otitis media	0.0631811	Infinity
Complex endometrial hyperplasia without atypia	0.0631811	Infinity
Indeterminate colitis	0.0631811	Infinity
Insect bite; nonvenomous; of ankle	0.0631811	Infinity
Mammary duct ectasia of left breast	0.0631811	Infinity
Pituitary dependent hypercortisolism	0.0631811	Infinity
Recurrent hematuria co-occurrent and due to minor glomerular abnormality	0.0631811	Infinity
Recurrent iridocyclitis	0.0631811	Infinity
Rubeosis iridis	0.0631811	Infinity
Abnormal chromosomal and genetic finding on antenatal screening of mother	0.0631811	Infinity
Atheromatous embolus of lower limb	0.0631811	Infinity
Atresia of pulmonary valve	0.0631811	Infinity
Contracture of wrist joint	0.0631811	Infinity
Contusion of right ankle	0.0631811	Infinity
Sickle cell-thalassemia disease with crisis	0.0631811	Infinity
Somatoform autonomic dysfunction - respiratory tract	0.0631811	Infinity
Systemic mast cell disease	0.0631811	Infinity
Enteropathic arthritis	0.0631811	Infinity
Generalized slight chronic periodontitis	0.0631811	Infinity
Genitourinary tract infection in pregnancy	0.0631811	Infinity
Gestation less than 9 weeks	0.0631811	Infinity
Gestation period; 13 weeks	0.0631811	Infinity
Gestation period; 17 weeks	0.0631811	Infinity
Gestation period; 19 weeks	0.0631811	Infinity
Gestation period; 21 weeks	0.0631811	Infinity
Hypereosinophilic syndrome	0.0631811	Infinity
Disorder of the genitourinary system	0.0633699	1.52146
Basal cell carcinoma of eyelid	0.0638051	1.57151
Pneumonia due to methicillin resistant Staphylococcus aureus	0.0638809	0.653174
Retinal detachment	0.0643461	0.678598
Disturbance in speech	0.0643952	0.833112
Injury of upper extremity	0.064511	1.20552
Disorder of joint of shoulder region	0.0646386	1.23254
Sepsis due to Staphylococcus aureus	0.0647	0.572145
Contusion of hand	0.0649204	1.49323
Stricture of esophagus	0.064972	1.37284
Exacerbation of intermittent asthma	0.0651626	1.32654
Inconclusive mammography finding	0.0653412	1.44934
Sprain of wrist	0.0653461	1.43486
Hand joint stiff	0.0653461	1.43486
Absence of lower limb	0.0654601	0.718484
Post-inflammatory pulmonary fibrosis	0.0654975	1.15691
Chalazion of lower eyelid	0.0654978	2.07906
Sleep hypoventilation	0.0654978	2.07906
Chloasma	0.0657199	2.1832
Arthritis	0.0657199	2.1832
Exhaustion due to exposure	0.0657199	2.1832
Anemia due to and following chemotherapy	0.0662734	0.814534
Abscess of perineum	0.0662764	2.61909
Aortic aneurysm	0.0662969	1.29385
Chronic deep venous thrombosis of lower extremity	0.0662978	0.692179
Vascular insufficiency of intestine	0.0665988	0.630011
Melanocytic nevus of face	0.0666883	1.64913
Melanocytic nevus of skin	0.0670103	4.20859
Atypical squamous cells of undetermined significance on anal Papanicolaou smear	0.0670103	4.20859
Periprosthetic osteolysis	0.0670103	4.20859
Malignant ascites	0.0671426	0.727904
Acute graft-versus-host disease	0.067244	0.527761
Rheumatoid lung disease	0.0673564	2.2719
Benign neoplasm of thyroid gland	0.0673564	2.2719
Corneal endothelial dystrophy	0.067511	1.54959
Tracheostomy present	0.0675579	0.762052
Contusion of upper arm	0.0677589	0.743969
Diarrhea	0.0679045	0.935245
Abnormal posture	0.0679723	1.4374
Hydronephrosis due to calculus of kidney and ureter	0.0684551	1.34856
Nonexudative age-related macular degeneration	0.0685051	1.17439
Malignant lymphoma of lymph nodes of axilla AND/OR upper limb	0.0689084	1.94953
Obstructed umbilical hernia	0.0689084	1.94953
Tinnitus of vascular origin	0.0689084	1.94953
Transient visual loss	0.0689084	1.94953
Open wound of anterior abdominal wall	0.0689122	0.649197
Acute exacerbation of bronchiectasis	0.068943	1.35828
Spinal cord compression	0.0690099	0.730366
Malignant hypertensive end stage renal disease	0.0691893	0.339666
Posterior reversible encephalopathy syndrome	0.0691893	0.339666
Psychoactive substance-induced organic mental disorder	0.0691893	0.339666
Aneurysm of artery of upper extremity	0.0691893	0.339666
Vertebral artery thrombosis	0.0691893	0.339666
Hallucinosis caused by drug	0.0691893	0.339666
Patellar tendonitis	0.0695063	1.8093
Crystalline deposits in vitreous	0.0695063	1.8093
Fracture of bone of head	0.0695126	0.43946
Intra-abdominal and pelvic swelling; mass and lump	0.0697327	1.14546
Open wound of upper arm	0.0701699	0.663931
Hypercapnic respiratory failure	0.0701699	0.663931
Imaging result abnormal	0.0702791	1.17527
Jaw pain	0.0703345	0.765255
Drug-induced immunodeficiency	0.0703345	0.765255
Psychoactive substance use disorder	0.0704794	0.637404
Psychologic conversion disorder	0.0704794	0.637404
Auditory hallucinations	0.0704794	0.637404
Bipolar affective disorder; current episode mixed	0.0714285	0.400271
Pulmonary artery aneurysm	0.0714285	0.400271
Sepsis due to Streptococcus pneumoniae	0.0714285	0.400271
Generalized enlarged lymph nodes	0.0714901	1.1816
Chronic non-pressure ulcer of ankle extending to fat level	0.071503	0.622309
Lateral cystocele	0.0715045	6.54623
Lipoma of skin and subcutaneous tissue of face	0.0715045	6.54623
Abnormality of organs AND/OR soft tissues of pelvis affecting pregnancy	0.0715045	6.54623
Acute laryngopharyngitis	0.0715045	6.54623
Benign neoplasm of peripheral nerves of lower limb	0.0715045	6.54623
Drug-induced mucositis	0.0715045	6.54623
Thrombophlebitis of intracranial venous sinus	0.0715045	6.54623
Tumor of body of uterus affecting pregnancy	0.0715045	6.54623
Excessive fetal growth affecting management of mother	0.0715045	6.54623
False labor before 37 completed weeks of gestation	0.0715045	6.54623
Familial hyperchylomicronemia	0.0715045	6.54623
Proteinuria	0.0716761	1.12773
Renal osteodystrophy	0.0718062	0.719653
Open wound of finger	0.0718062	0.719653
Sepsis caused by Enterococcus	0.0724148	0.655235
Exacerbation of moderate persistent asthma	0.0727623	1.37157
Reduced libido	0.0732905	1.41512
Bursitis of right shoulder	0.073351	1.49817
Barrett's esophagus	0.073924	1.26457
Epiretinal membrane	0.0742719	1.17626
Effusion of joint of hand	0.0743113	1.67479
Mineral deficiency	0.0745191	0.544672
Opioid dependence in remission	0.0745191	0.544672
Contracture of palmar fascia	0.0745475	1.39575
Disorder of coccyx	0.0745475	1.39575
Complication of colostomy	0.0746616	0.513611
Embolism and thrombosis of the abdominal aorta	0.0746616	0.513611
Gangrene of right lower limb due to atherosclerosis	0.0746616	0.513611
Hematoma	0.0746616	0.513611
Carotid artery syndrome hemispheric	0.0750726	2.05853
Congenital anomaly of aorta	0.0750726	2.05853
Idiopathic osteoporosis	0.0750726	2.05853
Open wound of forearm	0.0751111	0.69583
Degenerative brain disorder	0.0751111	0.69583
Joint effusion of ankle AND/OR foot	0.0755877	1.325
Benign hypertensive heart disease without congestive heart failure	0.0760593	1.56023
Hypertensive heart AND chronic kidney disease with congestive heart failure	0.0761581	0.74832
Injury of finger	0.0761785	1.7547
Cellulitis and abscess of lower leg	0.0766792	0.875794
Fatigue	0.0766915	1.06792
Cellulitis of chest wall	0.0767472	1.87154
Post-herpetic polyneuropathy	0.0767472	1.87154
Dupuytren's disease of palm	0.0771071	1.35656
Iatrogenic hypotension	0.0771869	0.814627
Bleeding from nose	0.0772139	0.873742
Candidiasis	0.0779821	0.874026
Embolism and thrombosis of the vena cava	0.0783307	0.651159
Ventilator associated pneumonia	0.0783307	0.651159
Closed fracture of vertebral column	0.0788575	0.774175
Abnormal findings diagnostic imaging heart+coronary circulat	0.0789819	1.21845
Postmenopausal bleeding	0.0791584	1.23793
Benign neoplasm of extrahepatic bile ducts	0.079355	2.8059
Senile corneal changes	0.079355	2.8059
Strain of muscle and/or tendon of forearm	0.079355	2.8059
Urethral fistula	0.079355	2.8059
Endometriosis of uterus	0.079355	2.8059
Episodic paroxysmal hemicrania	0.079355	2.8059
Marginal zone lymphoma	0.0796293	2.10486
Benign tumor of soft tissue of head; face and neck	0.0796293	2.10486
Toxic diffuse goiter with no crisis	0.0797729	1.46779
Calcific tendinitis of right shoulder	0.0801072	1.63784
Abnormal findings on diagnostic imaging of lung	0.0803333	1.06506
Chronic pain due to injury	0.0803421	0.638676
Dependence on respiratory device	0.0807821	0.807734
Bacteriuria	0.0808374	0.817345
Closed fracture of trochanter of femur	0.0810031	0.466927
Fracture of lumbar spine	0.0810031	0.466927
Vitamin D deficiency	0.0812274	1.06599
Paroxysmal ventricular tachycardia	0.0816443	1.16738
Stress	0.0817349	1.14307
Injury of superior glenoid labrum of shoulder joint	0.0817377	2.3385
Low grade squamous intraepithelial lesion on cervical Papanicolaou smear	0.0817377	2.3385
Retinal round hole	0.0817377	2.3385
Sprain of hand	0.0817377	2.3385
Hypotony of eye	0.0817377	2.3385
Disorder due to and following drug poisoning	0.0817459	0.783895
Infection of intravenous catheter	0.0818539	0.560229
Primary malignant neoplasm of tail of pancreas	0.0818539	0.560229
Atherosclerosis of bypass graft of limb	0.0818539	0.560229
Paranoid schizophrenia	0.0822921	0.657567
Primary malignant neoplasm of upper outer quadrant of female breast	0.08239	1.32829
Typical atrial flutter	0.0828696	1.30399
Follicular cysts of skin and subcutaneous tissue	0.0828696	1.30399
Polymyositis	0.0828949	1.70653
Ganglion of joint	0.0828949	1.70653
Chronic congestive splenomegaly	0.0833398	0.311386
Primary malignant neoplasm of occipital lobe	0.0833398	0.311386
Non-infective meningitis	0.0833398	0.311386
Congenital malformation of the urinary system	0.0833398	0.311386
Disease due to Adenovirus	0.0833398	0.311386
Sepsis due to Serratia	0.0833398	0.311386
Serous detachment of retinal pigment epithelium	0.0833398	0.311386
Finding relating to aggressive behavior	0.0833398	0.311386
Invasive candidiasis	0.0834124	0.533618
Abscess of neck	0.0834124	0.533618
Parasomnia	0.0834124	0.533618
Traumatic dislocation of hip joint	0.0834124	0.533618
Acute on chronic systolic heart failure	0.0835887	0.884504
Post traumatic osteoarthritis	0.083684	0.727179
Neck sprain	0.0837055	1.33588
Chronic disease of tonsils AND/OR adenoids	0.0844995	1.95644
Dysplasia of cervix	0.0844995	1.95644
Chronic prostatitis	0.0845471	1.51717
IgE-mediated allergic asthma	0.0846376	1.80469
Hyperplasia of prostate	0.0849413	1.09584
Disorder of head	0.0849964	1.19523
Hyperuricemia without signs of inflammatory arthritis and tophaceous disease	0.0852378	1.22444
Injury of muscle and tendon at thorax level	0.085359	1.40459
Condyloma acuminatum of the anogenital region	0.085359	1.40459
Inflammatory disease of liver	0.0856657	0.75298
Carotid artery thrombosis	0.0858856	0.435845
Disorder of aorta	0.0858856	0.435845
Late effect of superficial injury	0.0859307	1.60441
Chronic interstitial cystitis	0.0862587	1.44052
Schizoaffective disorder; bipolar type	0.0863223	0.613424
Disorder due to type 1 diabetes mellitus	0.0863223	0.613424
Chronic ethmoidal sinusitis	0.086433	1.45935
Fracture of second lumbar vertebra	0.086433	1.45935
Injury of conjunctiva	0.0864531	1.38608
Corneal abrasion	0.0864531	1.38608
Episodic mood disorder	0.0864732	0.852714
Localized infection of skin AND/OR subcutaneous tissue	0.0871492	0.900282
Non-allergic hypersensitivity to lisinopril	0.0876353	1.27323
[truncated: 8,381 more rows]
