# Supplementary material for: Comorbidities associated with a clinically-recognized delirium diagnosis in the hospital using real world data
Source: Commun Med (Lond). 2025 Jul 22;5:304. doi: 10.1038/s43856-025-00986-5 (PMC12284072; doi:10.1038/s43856-025-00986-5)
Supplement: Supplementary file 6 — Supplementary Data 4 [file 43856_2025_986_MOESM6_ESM.xlsx]

## Sheet: Sheet1
Supplementary Data 4 (Related to Fig. 2): Differential comorbidities between delirium and control patients significant in both datasets
Diagnosis	p-value (UCSF)	LogFC(delirium vs control) UCSF	p-value (UC)	LogFC(delirium vs control) UC
Grand mal status	3.51685e-07	2.88051	7.46e-07	1.6668
Refractory epilepsy	2.29088e-09	2.19671	2.55e-07	1.26301
Generalized convulsive epilepsy	1.2079e-09	1.96878	3.07e-06	1.95674
Hepatic encephalopathy	1.90882e-12	1.6428	4.76e-12	1.04137
Delusional disorder	5.66168e-08	1.56073	1.02e-16	1.57942
Systemic inflammatory response syndrome	1.26097e-09	1.48719	1.65e-07	0.826726
Dementia with behavioral disturbance	3.3286e-07	1.23665	8.61e-59	1.74266
Epilepsy	1.04548e-15	1.20818	1.23e-23	1.13265
Restlessness and agitation	2.26745e-08	1.18172	1.84e-40	1.55353
Malnutrition (calorie)	1.87609e-07	1.17465	3.77e-08	0.66032
Hallucinations	4.51854e-07	1.16853	1.24e-10	1.08605
Altered mental status	1.24995e-46	1.15601	2.25e-95	1.40002
Seizure	3.88611e-26	1.11948	6.16e-27	0.997831
Psychotic disorder	1.43323e-11	1.11922	1.72e-36	1.19803
Organic mental disorder	4.36254e-07	1.08576	1.09e-58	1.22807
Portal hypertension	7.51599e-10	1.05778	7.12e-07	0.550449
Acute respiratory failure	9.97715e-11	0.954201	1.36e-08	0.569435
Mental disorder	3.3176e-13	0.938434	1.83e-32	1.50853
Cerebral edema	2.01314e-07	0.92563	3.89e-18	1.15502
Disorder of brain	4.5749e-24	0.851096	2.78e-60	1.11222
Aphasia	1.00443e-06	0.838094	3.17e-12	0.845122
Secondary thrombocytopenia	1.27336e-06	0.822122	3.89e-11	0.80193
Pancytopenia	7.22274e-08	0.817136	2.81e-08	0.555413
Disorientated	3.03979e-08	0.783512	9.77e-99	1.57681
Dementia	2.31752e-10	0.757095	3.11e-98	1.38252
Disturbance of consciousness	9.4822e-09	0.752591	6.6e-67	1.40832
Dehydration	1.7903e-14	0.747555	2.72e-28	0.657048
Adult failure to thrive syndrome	1.65899e-06	0.714464	5.69e-17	0.850601
Infection due to Escherichia coli	2.20611e-06	0.640033	2.71e-23	0.853842
Gastrointestinal hemorrhage	2.76393e-09	0.619069	1.49e-07	0.438277
Nausea and vomiting	1.59593e-12	0.61306	5.5e-10	0.392861
Falls	8.93973e-10	0.596397	7.5e-22	0.817708
Amnesia	1.97395e-06	0.558917	2.33e-23	0.645974
Hypo-osmolality and or hyponatremia	1.74814e-11	0.519943	4.65e-22	0.517176
Hypervolemia	9.60482e-08	0.51094	4.25e-07	0.389259
Hypokalemia	2.54017e-09	0.494289	1.16e-15	0.477384
Hypovolemia	1.82564e-06	0.448643	1.56e-17	0.673095
Acute renal failure syndrome	4.05106e-11	0.446268	2.9e-27	0.513243
Fever	1.22231e-07	0.429634	1.34e-07	0.325241
Depressive disorder	5.03829e-08	0.375878	5.27e-20	0.472439
Chronic kidney disease	2.10486e-06	0.344631	1.31e-06	0.256777
Constipation	6.42856e-07	0.342276	1.08e-18	0.397167
Anemia	6.6465e-09	0.335519	1.26e-20	0.400494
Urinary tract infectious disease	2.02016e-06	0.322028	6.54e-31	0.530887
Hemorrhoids	7.24417e-10	-0.741105	3.37e-07	-0.351835
Lumbar radiculopathy	3.50475e-07	-0.762551	1.99e-10	-0.49366
Discoloration of skin	1.9287e-06	-0.763562	7.54e-27	-0.855241
Benign neoplasm of skin	4.04221e-07	-0.788477	1.58e-27	-1.01878
Primary malignant neoplasm of prostate	1.82029e-06	-0.840178	2.56e-10	-0.609219
Inflamed seborrheic keratosis	9.94403e-07	-0.873668	1.5e-16	-0.743228
Osteoarthritis of knee	8.90247e-15	-0.936635	5.08e-11	-0.382969
Senile hyperkeratosis	6.02125e-15	-1.05454	1.21e-22	-0.613541
Polyp of colon	6.46042e-13	-1.0718	2.11e-08	-0.503065
Prediabetes	6.50772e-12	-1.08813	1.66e-18	-0.687143
Diverticulosis of large intestine without diverticulitis	2.5927e-08	-1.10571	3.94e-12	-0.519742
Pain of knee region	4.4375e-25	-1.11727	1.05e-07	-0.476176
Scar conditions and fibrosis of skin	1.72944e-08	-1.14107	4.94e-14	-0.761412
Paresthesia	1.93092e-09	-1.19023	2.21e-08	-0.549841
Pain in left foot	6.94304e-10	-1.25202	7.3e-07	-0.407131
Melanocytic nevus of trunk	7.32562e-13	-1.3106	2.39e-10	-1.09503
Pain of left knee region	9.27946e-19	-1.3318	2.39e-12	-0.479654
Pain of right knee joint	1.40384e-22	-1.43085	6.9e-08	-0.353756
Pain in finger	1.27201e-06	-1.53162	5.06e-11	-0.913711
Hyperpigmentation of skin	4.08895e-17	-1.5349	7.73e-24	-0.884528
Melanocytic nevus	1.39921e-09	-1.53943	1.19e-36	-1.05469
Blood glucose abnormal	4.63348e-11	-1.57949	6.33e-08	-0.567511
Epidermoid cyst	2.75381e-07	-1.75095	8.36e-11	-0.847467
Finding related to pregnancy	7.17023e-12	-1.9518	3.38e-11	-1.11488
Fetal condition affecting obstetrical care of mother	5.24436e-08	-2.45782	3.53e-07	-3.81344
Pregnant	1.62614e-24	-2.55637	1.66e-36	-3.55077
Unplanned pregnancy	3.6152e-07	-2.56746	5.68e-21	-4.13192
Complication occurring during pregnancy	1.37752e-11	-2.57327	4.81e-16	-2.7507
High risk pregnancy	1.08463e-17	-2.85994	1.16e-23	-2.96112
Elderly primigravida	4.29782e-10	-2.93283	2.61e-10	-5.1555
Maternal AND/OR fetal condition affecting labor AND/OR delivery	1.93867e-06	-2.98089	2.11e-08	-3.0453
Third trimester pregnancy	3.24013e-15	-3.02675	2.81e-27	-4.45385
Second trimester pregnancy	1.49627e-15	-3.27602	2.76e-21	-4.75521
First trimester pregnancy	1.80947e-15	-3.7762	7.28e-16	-3.77995
