# Supplementary material for: Comorbidities associated with a clinically-recognized delirium diagnosis in the hospital using real world data
Source: Commun Med (Lond). 2025 Jul 22;5:304. doi: 10.1038/s43856-025-00986-5 (PMC12284072; doi:10.1038/s43856-025-00986-5)
Supplement: Supplementary file 7 — Supplementary Data 5 [file 43856_2025_986_MOESM7_ESM.xlsx]

## Sheet: Supplementary Data 5
Supplementary Data 5 (Related to Fig. 3): Differential laboratory mean values in UCSF and UC-wide patients
Lab test	25-Hydroxyvitamin D3	Albumin	Albumin by electrophoresis	AP	AST	CRP	Calcium	Cholesterol	LDL	Cr (Urine)	Erythrocyte distribution width	Erythrocyte	GFR (blacks)	GFR (non-blacks)	Heart rate	Hematocrit	Hemoglobin	Lymphocyte	Protein	Resp rate	Sodium (Blood)	Sodium (Serum)
Control_UCSF	29.4667	19.0762	3.66765	92.3054	35.3765	39.9133	8.8663	182.534	105.991	93.7351	14.2213	4.06102	71.485	64.6235	76.5294	36.7852	12.2816	31.3371	6.72425	17.4122	137.525	137.934
Delirium_UCSF	27.0514	54.3019	3.52552	98.03	35.5912	43.8136	8.80797	175.277	100.266	86.2651	15.182	3.89749	67.5248	61.9155	78.6779	35.328	11.801	20.0821	6.55674	17.5894	137.063	137.52
Control_UC	33.4286	11.824	3.92839	93.4379	31.5619	2.99172	9.16844	167.777	90.3036	99.7896	14.7164	4.0686	67.6419	58.3587	77.3012	36.9013	12.162	22.4938	6.86967	17.5377	138.54	138.318
Delirium_UC	31.4316	17.0738	3.76321	102.549	34.5568	3.82257	9.06237	164.523	87.5923	94.1203	15.0131	3.9222	65.6493	56.7919	79.1823	35.4219	11.6927	20.7237	6.76075	17.8956	137.691	138.052
