# Supplementary material for: Comorbidities associated with a clinically-recognized delirium diagnosis in the hospital using real world data
Source: Commun Med (Lond). 2025 Jul 22;5:304. doi: 10.1038/s43856-025-00986-5 (PMC12284072; doi:10.1038/s43856-025-00986-5)
Supplement: Supplementary file 8 — Supplementary Data 6 [file 43856_2025_986_MOESM8_ESM.xlsx]

## Sheet: Sheet1
Supplementary Data 6 (Related to Fig. 4): Sex-stratified differential comorbidities between delirium and control patients significant in UCSF data
Diagnosis	p-value females	logFC(delirium vs control OR) females	p-value males	logFC(delirium vs control OR) males	significant in
Acute hypoxemic respiratory failure	0.340726	-0.194855	4.12875e-08	-0.953726	male only
Alcoholic cirrhosis	6.46772e-05	1.79526	8.34592e-08	1.44986	male only
Anemia	0.00387505	0.236337	9.38612e-08	0.43611	male only
Atherosclerosis of coronary artery without angina pectoris	5.65879e-06	-0.698109	1.69667e-08	-0.642992	male only
Cerebral palsy	0.000156971	2.22444	2.17363e-06	2.74187	male only
Cirrhosis of liver	0.000272766	0.801875	9.8141e-08	0.965323	male only
Clinical finding	0.591885	0.0757452	8.32321e-07	0.693983	male only
Clostridioides difficile infection	1.2958e-05	1.1683	3.30352e-09	1.95853	male only
Disorder of cardiovascular prostheses and implants	0.000935543	0.963076	2.62988e-06	1.22471	male only
Disorder of ureter	0.000912088	0.566844	4.9131e-07	0.775248	male only
Epileptic seizure	8.43904e-06	1.43055	3.06173e-07	1.72373	male only
Failure to thrive	1.82093e-05	2.02194	8.28356e-07	2.64529	male only
Falls	4.72888e-05	0.524553	2.85194e-06	0.70789	male only
Fever	0.00706139	0.319688	2.70121e-06	0.526154	male only
General symptom	0.0166544	0.492552	1.45498e-07	1.44374	male only
Generalized convulsive epilepsy	0.00269254	1.39832	3.88958e-08	2.57912	male only
Headache	0.916276	-0.0142054	9.40441e-07	0.579111	male only
Hepatic encephalopathy	0.000640127	1.33354	8.02587e-10	1.82806	male only
Hypo-osmolality and or hyponatremia	2.0506e-05	0.466332	1.8085e-07	0.57542	male only
Idiopathic kyphoscoliosis	0.000276929	0.719163	1.21511e-07	1.52162	male only
Infection AND/OR inflammatory reaction due to internal prosthetic device, implant AND/OR graft	0.00141986	0.717537	2.11297e-06	0.979414	male only
Kidney disease	0.0135578	0.382498	1.66051e-06	0.682588	male only
Lung field abnormal	0.000389446	0.432356	6.48586e-11	0.78396	male only
Malaise and fatigue	0.135827	0.164045	8.98778e-07	0.622225	male only
Malignant tumor of prostate	0.139913	1.46196	4.77563e-07	-0.57133	male only
Nausea and vomiting	3.63533e-05	0.474975	9.90381e-10	0.808426	male only
Osteoarthritis of hip	3.83528e-05	-0.993871	4.68548e-07	-1.43351	male only
Portal hypertension	0.00139469	0.925133	1.74819e-07	1.12837	male only
Postprocedural state finding	0.593211	-0.0710903	1.48541e-07	0.649009	male only
Primary malignant neoplasm of prostate	0.492265	Inf	5.22601e-07	-0.893301	male only
Pulmonary congestion and hypostasis	0.0054594	0.795857	1.13565e-06	1.40559	male only
Vomiting	0.0856214	0.293622	1.70541e-07	0.974261	male only
Acute renal failure syndrome	9.72126e-08	0.546937	5.06033e-05	0.365487	female only
Acute respiratory failure	9.50166e-07	1.10021	2.36293e-05	0.83694	female only
Advanced maternal age gravida	3.1136e-12	-4.06521	NA	NA	female only
Allergic condition	1.81589e-08	-0.796881	0.00075421	-0.604467	female only
Ankle pain	1.38199e-06	-1.49049	0.01119	-0.892524	female only
Arthritis	5.12938e-09	-0.687156	4.48135e-06	-0.664828	female only
Arthritis of knee	3.74389e-07	-1.42937	0.00140584	-1.0311	female only
Bacterial infection due to Klebsiella pneumoniae	4.1281e-07	1.56189	0.453748	0.280952	female only
Benign neoplasm of skin	6.40516e-08	-1.1991	0.0835282	-0.38689	female only
Benign neoplasm of skin of trunk	6.53345e-08	-1.25494	0.413271	-0.18497	female only
Bipolar I disorder	5.2631e-07	2.18794	0.0459297	1.01225	female only
Blood glucose abnormal	5.39924e-11	-2.34409	0.00924791	-0.897104	female only
Complication occurring during labor and delivery	2.34062e-07	-3.4281	0.498812	Inf	female only
Complication occurring during pregnancy	1.95237e-12	-2.83221	0.248774	Inf	female only
Dehydration	3.49732e-10	0.878276	4.62497e-06	0.623597	female only
Delay in physiological development	1.82023e-06	3.2788	4.87698e-06	2.09166	female only
Delivery normal	2.59324e-10	-2.95155	0.248774	Inf	female only
Dementia	2.745e-06	0.724908	1.72566e-05	0.825224	female only
Dementia with behavioral disturbance	2.34661e-07	1.6344	0.0902467	0.65917	female only
Disorder of magnesium metabolism	1.36337e-06	0.982331	4.60876e-05	0.802455	female only
Disorder of pregnancy	7.97227e-12	-3.10379	NA	NA	female only
Disorder of thyroid gland	5.83616e-08	-0.945305	0.303556	-0.269668	female only
Elderly primigravida	4.60331e-10	-2.92461	NA	NA	female only
Elevated blood pressure	9.06074e-08	-1.93487	0.000370985	-1.46528	female only
Fetal condition affecting obstetrical care of mother	5.54202e-08	-2.44814	NA	NA	female only
Finding related to pregnancy	1.66954e-14	-2.35885	0.108325	1.81611	female only
First trimester pregnancy	3.74851e-15	-3.7506	1	#NAME?	female only
Foot pain	3.9068e-08	-1.09796	0.000629907	-0.807022	female only
Gastroesophageal reflux disease without esophagitis	2.47137e-13	-0.904043	2.4642e-05	-0.535262	female only
Gestation period, 12 weeks	1.34546e-07	-3.923	NA	NA	female only
Gestation period, 20 weeks	1.0896e-08	-3.63477	NA	NA	female only
Gestation period, 31 weeks	3.02981e-06	-4.48889	NA	NA	female only
Gestation period, 32 weeks	2.17021e-09	-5.05791	NA	NA	female only
Gestation period, 33 weeks	4.212e-09	-5.01437	NA	NA	female only
Gestation period, 34 weeks	7.14693e-08	-3.96925	NA	NA	female only
Gestation period, 35 weeks	1.06108e-08	-4.0999	NA	NA	female only
Gestation period, 36 weeks	7.79863e-11	-5.2582	NA	NA	female only
Gestation period, 37 weeks	1.18288e-10	-4.36617	NA	NA	female only
Gestation period, 38 weeks	1.55567e-09	-4.21993	NA	NA	female only
Gestation period, 39 weeks	3.82989e-09	#NAME?	NA	NA	female only
Gestation period, 8 weeks	2.42725e-07	#NAME?	NA	NA	female only
Graft complications	1.73251e-06	1.58663	5.58359e-05	1.25441	female only
Hemorrhoids	1.6364e-07	-0.898466	0.000512218	-0.587931	female only
High risk pregnancy	1.70175e-17	-2.86178	NA	NA	female only
Hip pain	1.74102e-06	-0.648194	0.00628616	-0.434768	female only
Hypokalemia	7.45737e-07	0.557108	0.000617896	0.426379	female only
Idiopathic osteoarthritis	1.38069e-11	-1.17343	2.58923e-05	-0.938485	female only
Impaired cognition	9.14341e-07	0.87291	4.76947e-05	0.786069	female only
Irregular periods	1.85549e-06	-1.52361	NA	NA	female only
Labor and delivery complicated by fetal heart rate anomaly	3.04836e-08	#NAME?	NA	NA	female only
Lentiginosis	7.48588e-09	-1.32549	4.18785e-06	-1.03374	female only
Maternal AND/OR fetal condition affecting labor AND/OR delivery	1.99323e-06	-2.96809	NA	NA	female only
Melanocytic nevus	4.00996e-08	-2.12434	0.00264315	-1.06197	female only
Melanocytic nevus of trunk	2.00159e-08	-1.58519	4.03899e-06	-1.11575	female only
Multiple benign melanocytic nevi	1.69824e-07	-2.29566	0.028414	-0.730577	female only
Normal labor	9.68096e-07	#NAME?	NA	NA	female only
Normal pregnancy	7.19899e-30	-3.80316	1	-0.993439	female only
Normal pregnancy in primigravida	5.94269e-16	-3.61206	1	-0.993439	female only
Osteoarthritis of left knee joint	2.89297e-09	-2.00109	0.00176144	-1.32595	female only
Osteoarthritis of right knee joint	1.09922e-09	-1.80945	4.07493e-05	-1.59358	female only
Osteopenia	3.02724e-06	-0.754859	0.917327	-0.0553755	female only
Pain in finger	1.43104e-08	-3.07715	0.200908	-0.58256	female only
Pain in left foot	1.05791e-06	-1.33507	0.000229361	-1.14332	female only
Pain in right foot	1.05791e-06	-1.33507	0.00271221	-0.872108	female only
Pain in right hip joint	1.2859e-07	-1.32168	0.000693995	-0.989979	female only
Paresthesia	1.53058e-06	-1.31882	0.000274596	-1.04947	female only
Postoperative nausea and vomiting	5.52038e-10	-1.46222	0.00101155	-1.34375	female only
Prediabetes	6.72501e-10	-1.38693	0.000458767	-0.790704	female only
Pregnant	3.11295e-24	-2.56107	1	#NAME?	female only
Prenatal state of fetus	1.11518e-06	-3.01296	NA	NA	female only
Primary gonarthrosis, bilateral	1.09679e-06	-1.8746	0.000282581	-1.95749	female only
Primigravida	7.5097e-24	-3.78523	1	-0.993439	female only
Seborrheic keratosis	2.09623e-06	-0.770904	0.000571929	-0.567812	female only
Second trimester pregnancy	1.6813e-15	-3.27345	NA	NA	female only
Shoulder pain	1.52625e-08	-0.898964	0.0124395	-0.4458	female only
Single live birth	2.47277e-13	-2.81258	0.725786	0.422287	female only
Streptococcal infectious disease	1.59703e-06	1.24878	0.000193458	1.00867	female only
Systemic inflammatory response syndrome	1.82055e-07	2.06491	0.000629642	1.09437	female only
Third trimester pregnancy	1.34078e-15	-3.17711	0.498812	Inf	female only
Unplanned pregnancy	3.76997e-07	-2.55635	NA	NA	female only
Uterine size for dates discrepancy	1.21547e-07	#NAME?	NA	NA	female only
Vaginal delivery	2.49909e-06	-2.7341	1	0.00685936	female only
Varicella	5.51215e-09	-2.67609	0.262795	0.637564	female only
Viral upper respiratory tract infection	2.11787e-06	-2.06697	0.0979675	-0.997543	female only
Altered mental status	1.02425e-23	1.15074	1.94352e-24	1.16159	both sexes
Bilateral osteoarthritis of knees	1.37972e-08	-1.79878	3.05913e-06	-2.32939	both sexes
Congenital quadriplegia	3.31617e-07	Inf	6.60589e-09	Inf	both sexes
Developmental delay	2.53805e-08	2.74734	1.20795e-07	1.95809	both sexes
Disorder of brain	2.11479e-12	0.868637	4.33682e-13	0.8341	both sexes
Effect of exposure to external cause	4.30334e-14	0.966625	1.17345e-12	0.982462	both sexes
Epilepsy	5.27034e-08	1.17989	5.76165e-09	1.23551	both sexes
Hyperpigmentation of skin	6.45132e-11	-1.69394	1.47264e-07	-1.37231	both sexes
Mental disorder	8.00987e-07	0.861749	6.99768e-08	1.03787	both sexes
Osteoarthritis of knee	1.34033e-09	-0.941801	1.77566e-06	-0.92357	both sexes
Pain of knee region	1.07285e-17	-1.22096	6.73985e-09	-0.970949	both sexes
Pain of left knee region	9.36707e-13	-1.42643	2.20972e-07	-1.20059	both sexes
Pain of right knee joint	2.31672e-18	-1.69473	2.38396e-06	-1.07051	both sexes
Polyp of colon	1.38022e-06	-1.12557	9.71871e-08	-1.04056	both sexes
Preoperative state	1.23528e-08	-0.465443	2.06922e-12	-0.557131	both sexes
Psychotic disorder	1.70133e-06	1.06479	1.79755e-06	1.19647	both sexes
Seizure	8.38661e-14	1.13933	7.3506e-14	1.10018	both sexes
Senile hyperkeratosis	3.27532e-09	-1.16129	2.94314e-07	-0.958635	both sexes
