# Supplementary material for: Comorbidities associated with a clinically-recognized delirium diagnosis in the hospital using real world data
Source: Commun Med (Lond). 2025 Jul 22;5:304. doi: 10.1038/s43856-025-00986-5 (PMC12284072; doi:10.1038/s43856-025-00986-5)
Supplement: Supplementary file 9 — Supplementary Data 7 [file 43856_2025_986_MOESM9_ESM.xlsx]

## Sheet: Sheet1
Supplementary Data 7 (Related to Fig. 4): Sex-stratified differential comorbidities between delirium and control patients significant in UC-wide data
Diagnosis	p-value females	logFC(delirium vs control OR) females	p-value males	logFC(delirium vs control OR) males	Significant in
Acquired trigger finger	1.89e-05	-0.493374	4.89e-06	-0.585667	male only
Benign neoplasm of transverse colon	0.00714419	-0.407695	1.69e-06	-0.566616	male only
Brachial radiculitis	0.00024	-0.335212	2.79e-07	-0.537155	male only
Cervical radiculopathy	0.00113369	-0.306029	1.49e-07	-0.54955	male only
Clostridium difficile colitis	0.00039	0.368938	5.01e-06	0.508664	male only
Compression of brain	NA	NA	2.53e-06	0.819829	male only
Consciousness and/or awareness finding	NA	NA	3.51e-11	1.20703	male only
Constipation	NA	NA	2.61e-16	0.333441	male only
Dehydration	NA	NA	6.91e-25	0.557284	male only
Delusional disorder	NA	NA	4.17e-09	0.980626	male only
Dementia	NA	NA	9.08e-61	1.06717	male only
Dementia associated with another disease	NA	NA	7.71e-47	1.14944	male only
Dementia with behavioral disturbance	NA	NA	5.69e-43	1.49052	male only
Depressive disorder	NA	NA	4.2e-12	0.341216	male only
Difficulty walking	NA	NA	1.28e-15	0.452889	male only
Diffuse Lewy body disease	NA	NA	5.93e-11	1.43783	male only
Discoloration of skin	NA	NA	7.13e-10	-0.461545	male only
Disorder of brain	NA	NA	1.24e-25	0.596878	male only
Disorder of phosphorus metabolism	NA	NA	4.96e-06	0.331564	male only
Disorientated	NA	NA	3.94e-66	1.13039	male only
Disturbance of consciousness	NA	NA	4.2e-43	0.989066	male only
Diverticulosis of large intestine without diverticulitis	NA	NA	8.22e-09	-0.377153	male only
Drowsy	NA	NA	3.86e-08	0.622278	male only
Drug-induced delirium	NA	NA	3.57e-06	1.4777	male only
Dysphagia	NA	NA	5.11e-06	0.222521	male only
Erectile dysfunction	NA	NA	2.97e-09	-0.386354	male only
Gastrointestinal hemorrhage	8.95e-06	0.356353	9.21e-08	0.380235	male only
Hepatic encephalopathy	0.00015	0.539277	1.56e-06	0.556195	male only
Hydrocephalus	0.001497	0.633257	1.27e-06	1.00139	male only
Inflammatory disease of the central nervous system	0.00108846	1.22595	1.78e-06	1.41932	male only
Insomnia	0.00157328	0.14646	3.26e-07	0.24437	male only
Late effect of medical and surgical care complication	0.0011883	0.293808	2.13e-06	0.387875	male only
Mixed hyperlipidemia	1.12e-05	-0.277631	1.23e-06	-0.299448	male only
Muscle weakness	8.51e-06	0.278891	8.67e-07	0.331769	male only
Nausea	0.0381907	0.106109	1.43e-06	0.291654	male only
Non-infectious systemic inflammatory response syndrome without acute organ failure	1.84e-05	0.538812	1.34e-07	0.560597	male only
Non-neoplastic nevus	7.68e-06	-0.448768	1.95e-06	-0.485778	male only
Obstructive hydrocephalus	0.166592	0.308908	1.27e-06	1.00139	male only
Primary malignant neoplasm of brain	0.000106	0.86422	3.46e-07	0.890097	male only
Raised prostate specific antigen	0.429352	Inf	7.47e-07	-0.369367	male only
REM sleep behavior disorder	0.658414	0.157294	1.06e-07	1.10914	male only
Secondary erectile dysfunction	1	#NAME?	2.73e-08	-0.381099	male only
Senile dementia of the Lewy body type	0.00171737	0.949663	1.39e-11	1.56359	male only
Slow transit constipation	0.0548863	0.18331	6.19e-07	0.571015	male only
Spontaneous cerebral hemorrhage	2.82e-05	0.615635	2.31e-06	0.621881	male only
Sprain of upper extremity	0.000102	-0.510822	1.67e-06	-0.759295	male only
Visual hallucinations	1.48e-05	0.967332	8.2e-08	1.23937	male only
Weakness of face muscles	0.00172579	0.391093	4.58e-07	0.622638	male only
Abnormal findings on diagnostic imaging of breast	7.06e-10	-0.491866	0.65602	0.721197	female only
Abnormal glucose tolerance in mother complicating pregnancy, childbirth AND/OR puerperium	1.55e-09	-2.53588	1	0.315509	female only
Acne	1.63e-06	-0.794934	0.197149	-0.246301	female only
Acute cystitis	3.63e-14	0.409709	0.000224	0.304695	female only
Acute posthemorrhagic anemia	3.14e-07	0.304974	0.00373889	0.164138	female only
Acute respiratory failure	8.77e-07	0.452912	0.000154	0.317229	female only
Acute sinusitis	1.14e-07	-0.542031	0.0935253	-0.207114	female only
Alcoholic cirrhosis	5.5e-06	0.843491	0.0076768	0.277187	female only
Allergic rhinitis	1.59e-08	-0.310995	0.00243374	-0.189323	female only
Altered sensation of skin	1.31e-06	-0.327206	0.00210754	-0.225214	female only
Anemia in neoplastic disease	5.15e-08	0.648191	0.00237021	0.335964	female only
Ascites	2.08e-06	0.35204	0.000106	0.264198	female only
Atelectasis	2.82e-06	0.247801	0.00190985	0.157959	female only
Bacterial infection due to Klebsiella pneumoniae	5.48e-12	0.758777	5.47e-06	0.576234	female only
Breast lump	5.03e-07	-0.408814	0.331143	-0.251076	female only
Brief reactive psychosis	3.94e-06	1.93741	0.0108976	0.964389	female only
Cerebral infarction due to thrombosis of cerebral arteries	1.66e-07	0.421021	0.000614	0.26593	female only
Chronic sinusitis	2.6e-06	-0.385253	0.00223037	-0.273659	female only
Closed fracture of neck of femur	7.27e-09	0.567504	4.46e-05	0.531891	female only
Cognitive communication disorder	2.47e-06	0.781818	0.000162	0.544725	female only
Endocrine, nutritional and metabolic disease complicating pregnancy, childbirth and puerperium	3.33e-07	-3.18578	1	#NAME?	female only
Enthesopathy	2.81e-07	-0.634277	0.00116069	-0.468363	female only
Essential hypertension	7.15e-20	0.356864	0.00296848	0.107614	female only
Female infertility	3.69e-06	-3.01513	1	#NAME?	female only
Finding related to pregnancy	9.11e-31	-1.39099	0.54779	0.119708	female only
First trimester pregnancy	1.76e-25	-2.98455	1	-0.377703	female only
Gestation period, 8 weeks	3.24e-08	-3.30417	1	#NAME?	female only
Hand pain	4.92e-06	-0.451807	0.000424	-0.405111	female only
Hemangioma	2.29e-06	-0.695793	0.444484	-0.1112	female only
Hepatic failure	1.92e-07	0.635474	4.69e-05	0.411246	female only
Herpes simplex without complication	7.29e-07	-0.577482	8.07e-05	-0.54511	female only
High risk pregnancy	5.87e-35	-2.49244	0.454031	-0.473466	female only
Hyperkalemia	6.01e-08	0.322451	0.000118	0.208265	female only
Hyperosmolality and or hypernatremia	4.66e-09	0.557518	0.000167	0.336789	female only
Hypertrophic condition of skin	1.92e-08	-0.719226	0.0030452	-0.357038	female only
Hypervolemia	1.8e-07	0.370405	1.93e-05	0.282963	female only
Hypoglycemia	4.84e-06	0.48173	3.32e-05	0.454918	female only
Hypomagnesemia	1.51e-06	0.384109	0.000787	0.277906	female only
Infection due to enterococcus	5.5e-07	0.583944	0.0146719	0.30686	female only
Infection due to Escherichia coli	2.39e-19	0.59591	6.41e-06	0.416227	female only
Injury of muscle and tendon at neck level	5.5e-06	-0.564233	0.266137	-0.184576	female only
Intestinal obstruction co-occurrent and due to decreased peristalsis	5.21e-06	0.615198	0.0059879	0.323115	female only
Joint pain	1.82e-06	-0.241657	0.000102	-0.233861	female only
Joint pain of pelvic region	1.13e-06	-0.258716	0.0707065	-0.113343	female only
Localized, primary osteoarthritis	5.17e-07	-0.440552	0.0573533	-0.211383	female only
Localized, primary osteoarthritis of the ankle and/or foot	1.04e-07	-0.540705	0.00660966	-0.335769	female only
Localized, primary osteoarthritis of the hand	7.45e-08	-0.424783	0.000871	-0.351076	female only
Loss of appetite	6.46e-07	0.383587	0.000267	0.306191	female only
Loss of consciousness	5.34e-08	0.321365	0.000119	0.214777	female only
Lumbar radiculopathy	1.66e-06	-0.331005	0.0025144	-0.218631	female only
Malnutrition (calorie)	6.89e-10	0.685918	0.00117442	0.330621	female only
Mammography abnormal	6.08e-09	-0.527406	0.643082	-0.783265	female only
Maternal AND/OR fetal condition affecting labor AND/OR delivery	1.2e-10	-2.01254	1	#NAME?	female only
Menopause finding	1.79e-06	-0.476101	0.803608	-0.195545	female only
Menopause present	4.62e-19	-0.581903	1	#NAME?	female only
Mental disorders during pregnancy, childbirth and the puerperium	1.94e-06	-2.20534	1	0.315509	female only
Mild intermittent asthma	1.62e-06	-0.507511	0.187361	-0.180802	female only
Moderate protein-calorie malnutrition (weight for age 60-74 percent of standard)	5.66e-13	0.683442	6.42e-06	0.398928	female only
Mood disorder	7.05e-07	0.559585	0.000304	0.425058	female only
Multi-infarct dementia, uncomplicated	8.54e-07	0.97317	0.00110584	0.735651	female only
Muscle pain	4.13e-06	-0.286166	0.0321007	-0.15842	female only
Nasal congestion	6.16e-07	-0.51386	0.0122966	-0.293672	female only
Nuclear senile cataract	6.27e-09	-0.38009	8.23e-06	-0.287168	female only
Old myocardial infarction	4.27e-07	0.367016	0.00356238	0.168449	female only
Pain in finger	3.72e-07	-0.597501	0.000668	-0.476059	female only
Pain in right hand	1.46e-10	-0.698171	0.00111812	-0.40139	female only
Palpitations	1.89e-09	-0.400062	0.00104321	-0.276181	female only
Pancytopenia	1.75e-09	0.594811	0.00784407	0.217597	female only
Paralytic ileus	8.75e-08	0.892156	0.0174745	0.35233	female only
Peripheral neuritis	2.37e-07	-0.328454	0.00630311	-0.18821	female only
Plantar fascial fibromatosis	5.1e-10	-0.809139	8.04e-05	-0.557273	female only
Pleural effusion	6.29e-14	0.424477	0.00153076	0.164858	female only
Polyp of colon	7.81e-08	-0.46953	0.00219772	-0.231041	female only
Primary degenerative dementia of the Alzheimer type, presenile onset	3.21e-07	1.26666	6.97e-06	1.55655	female only
Respiratory failure	1.24e-07	0.503953	7.31e-06	0.394419	female only
Scar conditions and fibrosis of skin	4.88e-09	-0.55689	0.00022	-0.334996	female only
Sciatic nerve lesion	1.81e-06	-0.832777	0.0143304	-0.509368	female only
Second trimester pregnancy	5.18e-29	-3.53455	0.512202	#NAME?	female only
Secondary thrombocytopenia	2.22e-09	0.680753	7.34e-05	0.388474	female only
Sepsis due to Gram negative bacteria	2.35e-06	0.659082	4.72e-05	0.499232	female only
Sepsis due to Streptococcus group D	2.46e-07	1.01405	7.9e-05	0.773833	female only
Severe recurrent major depression without psychotic features	1.71e-06	0.7019	0.852542	-0.041552	female only
Suicidal thoughts	1.11e-07	0.72656	0.000141	0.433394	female only
Tachycardia	1.2e-06	0.300135	5.24e-05	0.248347	female only
Third trimester pregnancy	6.91e-34	-3.23626	1	#NAME?	female only
Vascular dementia with behavioral disturbance	2.76e-07	1.19221	4.55e-05	1.11877	female only
Anemia of pregnancy	1.04e-08	-3.35854	NA	NA	female only
Elderly primigravida	3.6e-15	-3.91489	NA	NA	female only
Fetal condition affecting obstetrical care of mother	4.15e-07	-2.61089	NA	NA	female only
Gestation period, 16 weeks	4.13e-06	#NAME?	NA	NA	female only
Gestation period, 34 weeks	4.13e-06	#NAME?	NA	NA	female only
Gestation period, 35 weeks	2.18e-06	#NAME?	NA	NA	female only
Gestation period, 36 weeks	5.13e-10	-3.50606	NA	NA	female only
Gestation period, 37 weeks	1.03e-07	-3.24671	NA	NA	female only
Gestation period, 38 weeks	6.22e-07	#NAME?	NA	NA	female only
Gestational diabetes mellitus	6.6e-07	-2.25969	NA	NA	female only
Group B streptococcus carrier complicating pregnancy	3.36e-07	#NAME?	NA	NA	female only
Hemorrhagic complication of pregnancy	6.22e-07	#NAME?	NA	NA	female only
Intramural leiomyoma of uterus	3.17e-06	-1.28442	NA	NA	female only
Missed miscarriage	2.18e-06	#NAME?	NA	NA	female only
Post-term pregnancy	3.72e-06	-2.46062	NA	NA	female only
Postmenopausal state	2.11e-13	-0.617072	NA	NA	female only
Pregnancy test positive	3.36e-07	#NAME?	NA	NA	female only
Pregnant	1.29e-53	-2.6362	NA	NA	female only
Suspected fetal abnormality affecting management of mother	2.31e-07	-2.63843	NA	NA	female only
Uncertain viability of pregnancy	2.18e-06	#NAME?	NA	NA	female only
Unplanned pregnancy	6.87e-33	-3.05374	NA	NA	female only
Uterine scar from previous surgery in pregnancy, childbirth and the puerperium	3.69e-06	-3.01513	NA	NA	female only
Uterine size for dates discrepancy	3.69e-06	-3.01513	NA	NA	female only
Vomiting of pregnancy	3.06e-08	#NAME?	NA	NA	female only
Acidosis	7.66e-17	0.497475	4.09e-17	0.458437	both sexes
Acute hypoxemic respiratory failure	8e-10	0.41467	3.71e-09	0.378428	both sexes
Acute renal failure syndrome	1.45e-22	0.443127	5.95e-21	0.379467	both sexes
Adult failure to thrive syndrome	2.3e-17	0.764904	6.05e-10	0.56411	both sexes
Alcohol abuse	7.51e-07	0.552063	9.28e-11	0.451935	both sexes
Alcohol dependence	4.09e-13	0.960899	3.31e-09	0.470996	both sexes
Altered mental status	1.42e-72	1.09515	1.3e-65	1.05189	both sexes
Alzheimer's disease	8.83e-44	1.13333	2.51e-33	1.19143	both sexes
Amnesia	4.19e-22	0.556327	2.18e-17	0.514838	both sexes
Anemia	2.86e-26	0.421192	5.85e-09	0.218695	both sexes
Anemia of chronic disease	2.88e-16	0.570857	3.22e-07	0.335636	both sexes
Anxiety disorder	1.9e-12	0.303708	2.92e-08	0.270669	both sexes
Aphasia	7.71e-10	0.690455	5.68e-11	0.718631	both sexes
Asthenia	4.61e-23	0.463836	2.29e-12	0.334097	both sexes
Bacteremia	1.91e-10	0.561814	1.23e-15	0.604827	both sexes
Behavior finding	4.25e-06	0.766702	2.18e-09	0.991552	both sexes
Benign hypertensive renal disease with renal failure	2.42e-06	0.394083	8.53e-07	0.352519	both sexes
Benign neoplasm of skin	1.26e-12	-0.627556	1.24e-10	-0.536378	both sexes
Bipolar disorder	2.01e-09	0.697944	8.64e-08	0.631321	both sexes
Cachexia	1.03e-06	0.53438	7.23e-07	0.468288	both sexes
Cerebral edema	4.43e-11	0.812963	5.36e-13	0.781957	both sexes
Cerebral infarction	7.57e-07	0.345097	9.24e-07	0.322848	both sexes
Chronic phototoxic dermatitis	8.83e-10	-0.563741	4.16e-09	-0.502892	both sexes
Epilepsy	4.16e-09	0.585775	6.35e-13	0.684473	both sexes
Falls	9.71e-18	0.621647	1.08e-15	0.643905	both sexes
Fever	1.07e-07	0.31072	7.3e-07	0.264164	both sexes
Finding related to attentiveness	1.81e-13	0.552493	4.01e-19	0.700395	both sexes
Hallucinations	4.18e-08	0.854618	5.79e-09	0.909795	both sexes
Hemangioma of skin and subcutaneous tissue	4.61e-10	-0.573244	1.2e-07	-0.463218	both sexes
Hyperpigmentation of skin	3.96e-10	-0.503477	2.72e-09	-0.483463	both sexes
Hypo-osmolality and or hyponatremia	4.15e-21	0.456726	1.48e-15	0.378747	both sexes
Hypokalemia	4.1e-15	0.405407	3.79e-09	0.325002	both sexes
Hypovolemia	2.13e-11	0.465195	7.8e-11	0.451757	both sexes
Hypoxemia	2.44e-08	0.335758	2.88e-08	0.341208	both sexes
Infective pneumonia	3.19e-08	0.333807	1.1e-07	0.301892	both sexes
Inflamed seborrheic keratosis	5.26e-09	-0.472492	8.07e-07	-0.410996	both sexes
Injury of head	1.89e-12	0.46236	1.06e-12	0.495685	both sexes
Leukocytosis	4.02e-12	0.39262	4.16e-11	0.364114	both sexes
Low blood pressure	5.95e-13	0.401653	3.34e-08	0.29657	both sexes
Major depression, single episode	2.11e-18	0.418996	1.35e-14	0.404695	both sexes
Malaise	6.53e-13	0.296925	8.08e-08	0.227943	both sexes
Melanocytic nevus	1.44e-17	-0.679933	1.46e-11	-0.495793	both sexes
Mental alertness - finding	6.11e-12	0.906744	8.64e-12	0.987518	both sexes
Mental disorder	1.06e-16	0.930863	7.85e-22	1.08518	both sexes
Metabolic encephalopathy	1.12e-21	0.912384	2.26e-19	0.91626	both sexes
Mild cognitive disorder	1.92e-12	0.706001	5.92e-17	0.827925	both sexes
Minimal cognitive impairment	2.06e-11	0.655736	6.66e-19	0.865425	both sexes
Muscle atrophy	1.75e-06	0.32039	5.21e-07	0.377126	both sexes
Nausea and vomiting	3.11e-10	0.338842	4.05e-09	0.365219	both sexes
Organic mental disorder	2.04e-47	0.950519	7.24e-37	0.910112	both sexes
Pain due to neoplastic disease	2.23e-13	0.67119	1.02e-10	0.552933	both sexes
Parkinson's disease	1.2e-07	0.578251	8.42e-15	0.69194	both sexes
Pneumonia	3.44e-10	0.328019	1.35e-07	0.256664	both sexes
Pneumonitis due to inhaled substance	1.22e-11	0.560737	5.73e-14	0.533427	both sexes
Prediabetes	2.24e-08	-0.392677	9.2e-07	-0.352733	both sexes
Primary degenerative dementia of the Alzheimer type, senile onset	2.04e-26	1.22346	8.77e-15	1.12132	both sexes
Psychotic disorder	9.21e-28	0.917659	3.82e-24	0.860285	both sexes
Reduced mobility	1.14e-10	0.371636	4.07e-06	0.263904	both sexes
Restlessness and agitation	4.41e-20	0.974938	4.56e-29	1.11045	both sexes
Retention of urine	9.45e-15	0.491416	4.47e-09	0.291333	both sexes
Seizure	8.69e-09	0.482216	8.06e-17	0.639767	both sexes
Senile hyperkeratosis	1.37e-09	-0.349773	2.64e-07	-0.290624	both sexes
Sepsis	8.94e-36	0.665039	3.32e-27	0.528632	both sexes
Sepsis due to Escherichia coli	1.03e-06	0.605975	1.75e-07	0.70465	both sexes
Severe protein-calorie malnutrition (Gomez: less than 60 percent of standard weight)	9.95e-14	0.611658	4.32e-07	0.379913	both sexes
Severe sepsis	6.94e-07	0.742317	7.53e-08	0.697179	both sexes
Skin changes due to chronic exposure to non-ionizing radiation	4.24e-10	-0.576668	1.37e-08	-0.478564	both sexes
Thrombocytopenic disorder	1.2e-10	0.421637	2.19e-10	0.339967	both sexes
Toxic encephalopathy	1.94e-21	0.96638	1.74e-18	0.907628	both sexes
Unsteady when standing	1.39e-07	0.39858	2.36e-11	0.553885	both sexes
Urinary incontinence	6.49e-11	0.353008	2.16e-06	0.31352	both sexes
Urinary tract infectious disease	1.78e-25	0.40937	3.03e-18	0.400121	both sexes
Vascular dementia without behavioral disturbance	9.3e-16	1.04151	1.28e-15	1.15998	both sexes
